# Supplementary material for: 2-[(3,3-Di­methyl­indolin-2-yl­idene)meth­yl]-4-[(3,3-dimethyl-3H-indol-1-ium-2-yl)methyl­idene]-3-oxo­cyclo­but-1-en-1-olate chloro­form disolvate
Source: Acta Crystallogr Sect E Struct Rep Online. 2013 Apr 27;69(Pt 5):o786–7. doi: 10.1107/S1600536813010386 (PMC3648310; doi:10.1107/S1600536813010386)
Supplement: Supplementary file 1 [file e-69-0o786-sup1.cif]

##############################################################################
#                                                                            #
# This CIF contains the data in a paper accepted for publication in          #
# Acta Crystallographica Section E. It conforms to the requirements of       #
# Notes for Authors for Acta Crystallographica Section E, and has been       #
# peer reviewed under the auspices of the IUCr Commission on Journals.       #
#                                                                            #
# Full details of the Crystallographic Information File format               #
# are given in the paper "The Crystallographic Information File (CIF):       #
# a New Standard Archive File for Crystallography" by S. R. Hall, F. H.      #
# Allen and I. D. Brown [Acta Cryst. (1991), A47, 655-685].                  #
#                                                                            #
# The current version of the core CIF dictionary is obtainable from          #
# ftp://ftp.iucr.org/pub/cif_core.dic.                                       #
#                                                                            #
# Software is freely available for graphical display of the structure(s)     #
# in this CIF. For information consult the CIF software page                 #
# http://www.iucr.org/resources/cif/software.                                #
#                                                                            #
# This file may be used for bona fide research purposes within the           #
# scientific community so long as proper attribution is given to the journal # 
# article from which it was obtained.                                        #
#                                                                            #
##############################################################################
data_global
_audit_creation_method     'SHELXL97 (Sheldrick, 2008)'
_journal_date_recd_electronic     2013-04-14
_journal_date_accepted     2013-04-16
_journal_name_full     'Acta Crystallographica, Section E'
_journal_year     2013
_journal_volume     69
_journal_issue      5
_journal_page_first     o786
_journal_page_last     o787
_journal_paper_category     QO
_journal_paper_doi     10.1107/S1600536813010386
_journal_coeditor_code     SU2588
_publ_contact_author_name     'Dr Graham Smith'
_publ_contact_author_address
;
Science and Engineering Faculty
Queensland University of Technology
GPO Box 2434, BRISBANE 4001, Australia
;
_publ_contact_author_email     g.smith@qut.edu.au
_publ_contact_author_fax     ' 61 7 3864 1804 '
_publ_contact_author_phone     ' 61 7 3300 2667 '
_publ_section_title
;\
2-[(3,3-Dimethylindolin-2-ylidene)methyl]-4-[(3,3-dimethyl-3<i>H</i>-indol-1-\
ium-2-yl)methylidene]-3-oxocyclobut-1-en-1-olate chloroform disolvate
;
loop_
    _publ_author_name
    _publ_author_address
    'Smith, Graham'
;
 Science and Engineering Faculty
 Queensland University of Technology
 GPO Box 2434, Brisbane, Queensland 4001,
 Australia
;
    ' Lynch, Daniel E.'
;
 Exilica Limited
 The Technocentre
 Puma Way, Coventry CV1 2TT
 England
;
data_I
_audit_creation_method     SHELXL-97
_chemical_name_systematic
;\
2-[(3,3-Dimethylindolin-2-ylidene)methyl]-4-[(3,3-dimethyl-\
3<i>H</i>-indol-1-ium-2-yl)methylidene]-3-oxocyclobut-1-en-1-olate
chloroform disolvate
;
_chemical_name_common     ?
_chemical_formula_moiety     'C26 H24 N2 O2, 2(C H Cl3)'
_chemical_formula_sum     'C28 H26 Cl6 N2 O2'
_chemical_formula_iupac     'C26 H24 N2 O2, 2C H Cl3'
_chemical_formula_weight     635.21
_chemical_melting_point     ?
_symmetry_cell_setting     monoclinic
_symmetry_space_group_name_H-M     'C 2/c'
_symmetry_space_group_name_Hall     '-C 2yc'
loop_
    _symmetry_equiv_pos_site_id
    _symmetry_equiv_pos_as_xyz
    1 x,y,z
    2 -x,y,1/2-z
    3 -x,-y,-z
    4 x,-y,1/2+z
    5 1/2+x,1/2+y,z
    6 1/2-x,1/2+y,1/2-z
    7 1/2-x,1/2-y,-z
    8 1/2+x,1/2-y,1/2+z
_cell_length_a     20.4270(11)
_cell_length_b     13.5433(5)
_cell_length_c     11.4259(5)
_cell_angle_alpha     90.00
_cell_angle_beta     109.561(5)
_cell_angle_gamma     90.00
_cell_volume     2978.5(3)
_cell_formula_units_Z     4
_cell_measurement_reflns_used     2690
_cell_measurement_theta_min     3.27
_cell_measurement_theta_max     28.84
_cell_measurement_temperature     200.0(10)
_exptl_crystal_description     'prism'
_exptl_crystal_colour     'green'
_exptl_crystal_size_max     0.40
_exptl_crystal_size_mid     0.22
_exptl_crystal_size_min     0.20
_exptl_crystal_density_diffrn     1.416
_exptl_crystal_density_meas     ?
_exptl_crystal_density_method     'not measured'
_exptl_crystal_F_000     1304
_exptl_absorpt_coefficient_mu     0.606
_exptl_absorpt_correction_type     multi-scan
_exptl_absorpt_process_details     '(CrysAlis PRO; Agilent, 2012)'
_exptl_absorpt_correction_T_min     0.7937
_exptl_absorpt_correction_T_max     0.8884
_exptl_special_details
;
Spectroscopic details of the as synthesized metallic green crystals of the title
 dye:
UV/Vis (CHCl~3~), recorded on a Nicolet 205 F T---IR spectrometer: \lmax (log
\e): 665(5.54). IR (KBr, cm^-1^) recorded on a Unicam UV-4 spectrometer:
\lmax: 1623 (C---O). Electrospray mass spectra recorded in the the positive
(ES+) ion mode: 397.1 [M+H]^+^, 460.1 [M+Na+MeCN]^+^, 815.3 [2M+Na]^+^, 1211.6
[3M+Na]^+^.
;
_diffrn_ambient_temperature     200.0(10)
_diffrn_radiation_type     MoK\a
_diffrn_radiation_wavelength     0.71073
_diffrn_radiation_source     'Enhance (Mo) X-ray source'
_diffrn_radiation_monochromator     graphite
_diffrn_measurement_device_type
                       'Oxford Diffraction Gemini-S CCD-detector diffractometer'
_diffrn_measurement_method     '\w scans'
_diffrn_detector_area_resol_mean     16.077
_diffrn_reflns_number     10054
_diffrn_reflns_av_R_equivalents     0.0269
_diffrn_reflns_av_sigmaI/netI     0.0265
_diffrn_reflns_theta_min     3.45
_diffrn_reflns_theta_max     26.00
_diffrn_reflns_theta_full     26.00
_diffrn_measured_fraction_theta_max     0.998
_diffrn_measured_fraction_theta_full     0.998
_diffrn_reflns_limit_h_min     -22
_diffrn_reflns_limit_h_max     25
_diffrn_reflns_limit_k_min     -16
_diffrn_reflns_limit_k_max     16
_diffrn_reflns_limit_l_min     -13
_diffrn_reflns_limit_l_max     14
_diffrn_standards_number     0
_diffrn_standards_interval_count     .
_diffrn_standards_interval_time     .
_diffrn_standards_decay_%     ?
_refine_special_details
;
Refinement of <i>F</i>^2^ against ALL reflections. The weighted <i>R</i>-factor
<i>wR</i> and goodness of fit <i>S</i> are based on <i>F</i>^2^, conventional
<i>R</i>-factors <i>R</i> are based on <i>F</i>, with <i>F</i> set to zero for
negative <i>F</i>^2^. The threshold expression of <i>F</i>^2^ >
\s(<i>F</i>^2^) is used only for calculating <i>R</i>-factors(gt) <i>etc</i>.
and is not relevant to the choice of reflections for refinement.
<i>R</i>-factors based on <i>F</i>^2^ are statistically about twice as large
as those based on <i>F</i>, and <i>R</i>- factors based on ALL data will be
even larger.
;
_reflns_number_total     2926
_reflns_number_gt     2415
_reflns_threshold_expression     I>2\s(I)
_refine_ls_structure_factor_coef     Fsqd
_refine_ls_matrix_type     full
_refine_ls_R_factor_all     0.0553
_refine_ls_R_factor_gt     0.0438
_refine_ls_wR_factor_gt     0.1042
_refine_ls_wR_factor_ref     0.1124
_refine_ls_goodness_of_fit_ref     1.018
_refine_ls_restrained_S_all     1.018
_refine_ls_number_reflns     2926
_refine_ls_number_parameters     176
_refine_ls_number_restraints     0
_refine_ls_hydrogen_treatment     constr
_refine_ls_weighting_scheme     calc
_refine_ls_weighting_details
         'calc w=1/[\s^2^(Fo^2^)+(0.0470P)^2^+4.0361P] where P=(Fo^2^+2Fc^2^)/3'
_atom_sites_solution_hydrogens     geom
_atom_sites_solution_primary     direct
_atom_sites_solution_secondary     difmap
_refine_ls_shift/su_max     0.000
_refine_ls_shift/su_mean     0.000
_refine_diff_density_max     0.539
_refine_diff_density_min     -0.495
_refine_ls_extinction_method     none
_refine_ls_extinction_coef     ?
loop_
    _atom_type_symbol
    _atom_type_description
    _atom_type_scat_dispersion_real
    _atom_type_scat_dispersion_imag
    _atom_type_scat_source
    'C' 'C' 0.0033 0.0016
                         'International Tables Vol C Tables 4.2.6.8 and 6.1.1.4'
    'H' 'H' 0.0000 0.0000
                         'International Tables Vol C Tables 4.2.6.8 and 6.1.1.4'
    'Cl' 'Cl' 0.1484 0.1585
                         'International Tables Vol C Tables 4.2.6.8 and 6.1.1.4'
    'N' 'N' 0.0061 0.0033
                         'International Tables Vol C Tables 4.2.6.8 and 6.1.1.4'
    'O' 'O' 0.0106 0.0060
                         'International Tables Vol C Tables 4.2.6.8 and 6.1.1.4'
_computing_data_collection     'CrysAlis PRO (Agilent, 2012)'
_computing_cell_refinement     'CrysAlis PRO (Agilent, 2012)'
_computing_data_reduction     'CrysAlis PRO (Agilent, 2012)'
_computing_structure_solution     'SHELXS97 (Sheldrick, 2008)'
_computing_structure_refinement     'SHELXL97 (Sheldrick, 2008)'
_computing_molecular_graphics     'PLATON (Spek, 2009)'
_computing_publication_material     'PLATON (Spek, 2009)'
loop_
    _atom_site_type_symbol
    _atom_site_label
    _atom_site_fract_x
    _atom_site_fract_y
    _atom_site_fract_z
    _atom_site_U_iso_or_equiv
    _atom_site_thermal_displace_type
    _atom_site_calc_flag
    _atom_site_refinement_flags
    _atom_site_occupancy
    O O1 0.00000 0.35895(15) 0.75000 0.0420(8) Uani . . 1.000
    O O2 0.00000 0.02418(14) 0.75000 0.0330(7) Uani . . 1.000
    N N1 0.08460(9) 0.01681(12) 0.60326(15) 0.0292(5) Uani . . 1.000
    C C1 0.00000 0.2681(2) 0.75000 0.0308(9) Uani . . 1.000
    C C2 0.03058(10) 0.19196(14) 0.69306(18) 0.0283(6) Uani . . 1.000
    C C3 0.00000 0.1172(2) 0.75000 0.0273(8) Uani . . 1.000
    C C4 0.07197(11) 0.19354(15) 0.61835(19) 0.0300(6) Uani . . 1.000
    C C5 0.09788(10) 0.11037(14) 0.57941(18) 0.0272(6) Uani . . 1.000
    C C6 0.14808(11) 0.10979(15) 0.50618(19) 0.0298(6) Uani . . 1.000
    C C7 0.19200(12) -0.05112(17) 0.4256(2) 0.0364(7) Uani . . 1.000
    C C8 0.18945(12) -0.15368(18) 0.4251(2) 0.0400(8) Uani . . 1.000
    C C9 0.15195(12) -0.20386(17) 0.4872(2) 0.0390(7) Uani . . 1.000
    C C10 0.11502(12) -0.15347(15) 0.55071(19) 0.0333(7) Uani . . 1.000
    C C11 0.11792(11) -0.05144(15) 0.54957(18) 0.0278(6) Uani . . 1.000
    C C12 0.15568(10) -0.00001(15) 0.48861(18) 0.0293(6) Uani . . 1.000
    C C13 0.21729(12) 0.15545(17) 0.5872(2) 0.0397(7) Uani . . 1.000
    C C14 0.11833(13) 0.16552(17) 0.3829(2) 0.0400(8) Uani . . 1.000
    Cl Cl1 0.10014(5) 0.46856(7) 0.50703(7) 0.0756(3) Uani . . 1.000
    Cl Cl2 0.09549(5) 0.60290(5) 0.70002(8) 0.0724(3) Uani . . 1.000
    Cl Cl3 0.17949(4) 0.42725(6) 0.76203(7) 0.0650(3) Uani . . 1.000
    C C15 0.10219(14) 0.47904(18) 0.6610(2) 0.0444(8) Uani . . 1.000
    H H1 0.05820 0.00030 0.64720 0.0350 Uiso . R 1.000
    H H4 0.08300 0.25470 0.59290 0.0360 Uiso calc R 1.000
    H H7 0.21760 -0.01770 0.38450 0.0440 Uiso calc R 1.000
    H H8 0.21330 -0.18910 0.38230 0.0480 Uiso calc R 1.000
    H H9 0.15150 -0.27250 0.48640 0.0470 Uiso calc R 1.000
    H H10 0.08950 -0.18680 0.59210 0.0400 Uiso calc R 1.000
    H H131 0.23420 0.12070 0.66480 0.0600 Uiso calc R 1.000
    H H132 0.21030 0.22370 0.60240 0.0600 Uiso calc R 1.000
    H H133 0.25060 0.15050 0.54490 0.0600 Uiso calc R 1.000
    H H141 0.15020 0.16100 0.33750 0.0600 Uiso calc R 1.000
    H H142 0.11160 0.23360 0.39920 0.0600 Uiso calc R 1.000
    H H143 0.07460 0.13680 0.33480 0.0600 Uiso calc R 1.000
    H H15 0.06270 0.44250 0.66990 0.0530 Uiso calc R 1.000
loop_
    _atom_site_aniso_label
    _atom_site_aniso_U_11
    _atom_site_aniso_U_22
    _atom_site_aniso_U_33
    _atom_site_aniso_U_12
    _atom_site_aniso_U_13
    _atom_site_aniso_U_23
    O1 0.0502(14) 0.0225(10) 0.0651(15) 0.0000 0.0351(12) 0.0000
    O2 0.0396(12) 0.0231(10) 0.0439(12) 0.0000 0.0240(10) 0.0000
    N1 0.0351(9) 0.0247(9) 0.0344(9) 0.0005(7) 0.0203(8) 0.0024(7)
    C1 0.0302(15) 0.0265(15) 0.0392(16) 0.0000 0.0161(13) 0.0000
    C2 0.0261(10) 0.0252(10) 0.0342(11) -0.0004(8) 0.0111(9) 0.0009(8)
    C3 0.0260(14) 0.0265(15) 0.0304(14) 0.0000 0.0108(12) 0.0000
    C4 0.0336(11) 0.0229(10) 0.0377(11) -0.0023(8) 0.0176(9) 0.0028(8)
    C5 0.0268(10) 0.0281(10) 0.0272(10) -0.0018(8) 0.0099(8) 0.0017(8)
    C6 0.0315(11) 0.0308(11) 0.0310(10) -0.0012(9) 0.0156(9) 0.0018(8)
    C7 0.0336(12) 0.0442(13) 0.0349(11) 0.0034(10) 0.0162(10) 0.0003(9)
    C8 0.0399(13) 0.0444(14) 0.0373(12) 0.0119(11) 0.0150(10) -0.0059(10)
    C9 0.0432(13) 0.0337(12) 0.0375(12) 0.0079(10) 0.0102(10) -0.0026(9)
    C10 0.0392(12) 0.0288(11) 0.0325(11) -0.0001(9) 0.0127(9) 0.0009(8)
    C11 0.0291(10) 0.0295(10) 0.0254(9) 0.0031(8) 0.0098(8) 0.0002(8)
    C12 0.0272(10) 0.0315(11) 0.0303(10) 0.0004(9) 0.0110(8) 0.0009(8)
    C13 0.0350(12) 0.0408(13) 0.0477(13) -0.0062(10) 0.0196(11) -0.0029(10)
    C14 0.0524(15) 0.0354(12) 0.0366(12) 0.0007(11) 0.0206(11) 0.0076(9)
    Cl1 0.0984(7) 0.0894(6) 0.0439(4) -0.0101(5) 0.0303(4) -0.0026(4)
    Cl2 0.0981(6) 0.0384(4) 0.0764(5) -0.0049(4) 0.0234(5) -0.0064(3)
    Cl3 0.0658(5) 0.0531(4) 0.0653(5) -0.0084(4) 0.0077(4) 0.0035(3)
    C15 0.0548(15) 0.0384(13) 0.0436(13) -0.0135(12) 0.0214(12) -0.0011(10)
_geom_special_details
;
Bond distances, angles <i>etc</i>. have been calculated using the rounded
fractional coordinates. All su's are estimated from the variances of the
(full) variance-covariance matrix. The cell e.s.d.'s are taken into account in
the estimation of distances, angles and torsion angles
;
loop_
    _geom_bond_atom_site_label_1
    _geom_bond_atom_site_label_2
    _geom_bond_site_symmetry_1
    _geom_bond_site_symmetry_2
    _geom_bond_distance
    _geom_bond_publ_flag
    Cl1 C15 . . 1.751(2) no
    Cl2 C15 . . 1.753(3) no
    Cl3 C15 . . 1.760(3) no
    O1 C1 . . 1.230(3) no
    O2 C3 . . 1.260(3) no
    N1 C5 . . 1.343(3) no
    N1 C11 . . 1.405(3) no
    N1 H1 . . 0.8800 no
    C1 C2 . 2_556 1.466(3) no
    C1 C2 . . 1.466(3) no
    C2 C4 . . 1.388(3) no
    C2 C3 . . 1.453(3) no
    C4 C5 . . 1.380(3) no
    C5 C6 . . 1.525(3) no
    C6 C12 . . 1.516(3) no
    C6 C13 . . 1.537(3) no
    C6 C14 . . 1.533(3) no
    C7 C12 . . 1.380(3) no
    C7 C8 . . 1.390(3) no
    C8 C9 . . 1.384(3) no
    C9 C10 . . 1.389(3) no
    C10 C11 . . 1.383(3) no
    C11 C12 . . 1.387(3) no
    C4 H4 . . 0.9300 no
    C7 H7 . . 0.9300 no
    C8 H8 . . 0.9300 no
    C9 H9 . . 0.9300 no
    C10 H10 . . 0.9300 no
    C13 H133 . . 0.9600 no
    C13 H131 . . 0.9600 no
    C13 H132 . . 0.9600 no
    C14 H141 . . 0.9600 no
    C14 H142 . . 0.9600 no
    C14 H143 . . 0.9600 no
    C15 H15 . . 0.9800 no
loop_
    _geom_angle_atom_site_label_1
    _geom_angle_atom_site_label_2
    _geom_angle_atom_site_label_3
    _geom_angle_site_symmetry_1
    _geom_angle_site_symmetry_2
    _geom_angle_site_symmetry_3
    _geom_angle
    _geom_angle_publ_flag
    C5 N1 C11 . . . 111.84(18) no
    C11 N1 H1 . . . 124.00 no
    C5 N1 H1 . . . 124.00 no
    C2 C1 C2 . . 2_556 90.59(19) no
    O1 C1 C2 . . 2_556 134.70(11) no
    O1 C1 C2 . . . 134.70(11) no
    C1 C2 C3 . . . 88.88(16) no
    C1 C2 C4 . . . 134.41(18) no
    C3 C2 C4 . . . 136.70(18) no
    O2 C3 C2 . . . 134.18(11) no
    C2 C3 C2 . . 2_556 91.64(19) no
    O2 C3 C2 . . 2_556 134.18(11) no
    C2 C4 C5 . . . 124.33(19) no
    N1 C5 C4 . . . 125.4(2) no
    N1 C5 C6 . . . 108.97(17) no
    C4 C5 C6 . . . 125.59(18) no
    C5 C6 C12 . . . 101.26(16) no
    C12 C6 C13 . . . 111.12(18) no
    C12 C6 C14 . . . 112.84(17) no
    C13 C6 C14 . . . 110.92(18) no
    C5 C6 C13 . . . 108.62(17) no
    C5 C6 C14 . . . 111.66(19) no
    C8 C7 C12 . . . 118.5(2) no
    C7 C8 C9 . . . 121.0(2) no
    C8 C9 C10 . . . 121.2(2) no
    C9 C10 C11 . . . 117.0(2) no
    N1 C11 C12 . . . 108.72(17) no
    C10 C11 C12 . . . 122.6(2) no
    N1 C11 C10 . . . 128.7(2) no
    C7 C12 C11 . . . 119.8(2) no
    C6 C12 C7 . . . 131.1(2) no
    C6 C12 C11 . . . 109.10(18) no
    C2 C4 H4 . . . 118.00 no
    C5 C4 H4 . . . 118.00 no
    C8 C7 H7 . . . 121.00 no
    C12 C7 H7 . . . 121.00 no
    C7 C8 H8 . . . 119.00 no
    C9 C8 H8 . . . 120.00 no
    C8 C9 H9 . . . 119.00 no
    C10 C9 H9 . . . 119.00 no
    C9 C10 H10 . . . 122.00 no
    C11 C10 H10 . . . 122.00 no
    C6 C13 H131 . . . 109.00 no
    C6 C13 H132 . . . 110.00 no
    C6 C13 H133 . . . 109.00 no
    H131 C13 H132 . . . 110.00 no
    H131 C13 H133 . . . 110.00 no
    H132 C13 H133 . . . 109.00 no
    C6 C14 H141 . . . 109.00 no
    C6 C14 H142 . . . 109.00 no
    C6 C14 H143 . . . 109.00 no
    H141 C14 H142 . . . 109.00 no
    H141 C14 H143 . . . 109.00 no
    H142 C14 H143 . . . 110.00 no
    Cl1 C15 Cl2 . . . 110.82(13) no
    Cl1 C15 Cl3 . . . 109.94(16) no
    Cl2 C15 Cl3 . . . 110.12(13) no
    Cl1 C15 H15 . . . 109.00 no
    Cl2 C15 H15 . . . 109.00 no
    Cl3 C15 H15 . . . 109.00 no
loop_
    _geom_torsion_atom_site_label_1
    _geom_torsion_atom_site_label_2
    _geom_torsion_atom_site_label_3
    _geom_torsion_atom_site_label_4
    _geom_torsion_site_symmetry_1
    _geom_torsion_site_symmetry_2
    _geom_torsion_site_symmetry_3
    _geom_torsion_site_symmetry_4
    _geom_torsion
    _geom_torsion_publ_flag
    C11 N1 C5 C4 . . . . 179.2(2) no
    C11 N1 C5 C6 . . . . -2.7(2) no
    C5 N1 C11 C10 . . . . -177.9(2) no
    C5 N1 C11 C12 . . . . 0.8(2) no
    O1 C1 C2 C3 . . . . 180.00(2) no
    O1 C1 C2 C4 . . . . 0.9(3) no
    C2 C1 C2 C3 2_556 . . . 0.00(12) no
    C2 C1 C2 C4 2_556 . . . -179.1(2) no
    C2 C1 C2 C3 . . 2_556 . 0.02(16) no
    C1 C2 C3 O2 . . . . 180.000(10)
                                  no
    C1 C2 C3 C2 . . . 2_556 0.00(11) no
    C4 C2 C3 O2 . . . . -0.9(3) no
    C4 C2 C3 C2 . . . 2_556 179.1(3) no
    C1 C2 C4 C5 . . . . 176.79(19) no
    C3 C2 C4 C5 . . . . -1.9(4) no
    C2 C4 C5 N1 . . . . 3.0(3) no
    C2 C4 C5 C6 . . . . -174.8(2) no
    N1 C5 C6 C12 . . . . 3.3(2) no
    N1 C5 C6 C13 . . . . -113.77(19) no
    N1 C5 C6 C14 . . . . 123.59(19) no
    C4 C5 C6 C12 . . . . -178.6(2) no
    C4 C5 C6 C13 . . . . 64.3(3) no
    C4 C5 C6 C14 . . . . -58.3(3) no
    C5 C6 C12 C7 . . . . 177.2(2) no
    C5 C6 C12 C11 . . . . -2.8(2) no
    C13 C6 C12 C7 . . . . -67.6(3) no
    C13 C6 C12 C11 . . . . 112.4(2) no
    C14 C6 C12 C7 . . . . 57.7(3) no
    C14 C6 C12 C11 . . . . -122.3(2) no
    C12 C7 C8 C9 . . . . -0.6(3) no
    C8 C7 C12 C6 . . . . -179.9(2) no
    C8 C7 C12 C11 . . . . 0.1(3) no
    C7 C8 C9 C10 . . . . 0.8(4) no
    C8 C9 C10 C11 . . . . -0.4(3) no
    C9 C10 C11 N1 . . . . 178.4(2) no
    C9 C10 C11 C12 . . . . -0.1(3) no
    N1 C11 C12 C6 . . . . 1.5(2) no
    N1 C11 C12 C7 . . . . -178.52(19) no
    C10 C11 C12 C6 . . . . -179.7(2) no
    C10 C11 C12 C7 . . . . 0.2(3) no
loop_
    _geom_hbond_atom_site_label_D
    _geom_hbond_atom_site_label_H
    _geom_hbond_atom_site_label_A
    _geom_hbond_site_symmetry_A
    _geom_hbond_distance_DH
    _geom_hbond_distance_HA
    _geom_hbond_distance_DA
    _geom_hbond_angle_DHA
    _geom_hbond_publ_flag
    N1 H1 O2 . 0.88 1.96 2.7835(18) 156 yes
    C15 H15 O1 . 0.98 2.13 3.075(3) 161 yes
_iucr_refine_instructions_details
;
TITL GS12GS23 SQIN
CELL  0.71073   20.4270   13.5433   11.4259    90.000   109.561    90.000
ZERR 4           0.0011    0.0005    0.0005     0.000     0.005     0.000
LATT   7
SYMM             - X ,              Y ,    0.50000 - Z
SFAC  C  H Cl  N  O
UNIT   112  104  24   8   8
MERG  2
OMIT  -4 52
L.S. 8
FMAP 2
PLAN 10
ACTA
BOND $H
WGHT    0.047000    4.036100
FVAR       2.40533
O1    5    0.000000    0.358952    0.750000    10.50000    0.05021    0.02249 =
         0.06514    0.00000    0.03514    0.00000
O2    5    0.000000    0.024180    0.750000    10.50000    0.03957    0.02309 =
         0.04385    0.00000    0.02397    0.00000
N1    4    0.084599    0.016807    0.603263    11.00000    0.03509    0.02465 =
         0.03436    0.00241    0.02027    0.00053
AFIX   3
H1    2    0.058229    0.000307    0.647203    11.00000   -1.20000
AFIX   0
C1    1    0.000000    0.268138    0.750000    10.50000    0.03020    0.02646 =
         0.03924    0.00000    0.01609    0.00000
C2    1    0.030576    0.191961    0.693060    11.00000    0.02608    0.02518 =
         0.03417    0.00091    0.01112   -0.00037
C3    1    0.000000    0.117192    0.750000    10.50000    0.02604    0.02648 =
         0.03038    0.00000    0.01082    0.00000
C4    1    0.071967    0.193540    0.618352    11.00000    0.03356    0.02290 =
         0.03768    0.00281    0.01764   -0.00227
AFIX  43
H4    2    0.082962    0.254687    0.592861    11.00000   -1.20000
AFIX   0
C5    1    0.097877    0.110370    0.579413    11.00000    0.02683    0.02808 =
         0.02724    0.00167    0.00988   -0.00177
C6    1    0.148081    0.109786    0.506178    11.00000    0.03149    0.03077 =
         0.03101    0.00178    0.01563   -0.00117
C7    1    0.192005   -0.051118    0.425620    11.00000    0.03358    0.04418 =
         0.03490    0.00031    0.01624    0.00335
AFIX  43
H7    2    0.217625   -0.017669    0.384472    11.00000   -1.20000
AFIX   0
C8    1    0.189446   -0.153680    0.425051    11.00000    0.03995    0.04437 =
         0.03728   -0.00592    0.01502    0.01194
AFIX  43
H8    2    0.213270   -0.189114    0.382302    11.00000   -1.20000
AFIX   0
C9    1    0.151951   -0.203863    0.487189    11.00000    0.04317    0.03372 =
         0.03753   -0.00263    0.01017    0.00788
AFIX  43
H9    2    0.151488   -0.272527    0.486371    11.00000   -1.20000
AFIX   0
C10   1    0.115022   -0.153471    0.550714    11.00000    0.03916    0.02877 =
         0.03249    0.00093    0.01265   -0.00013
AFIX  43
H10   2    0.089503   -0.186804    0.592147    11.00000   -1.20000
AFIX   0
C11   1    0.117915   -0.051439    0.549569    11.00000    0.02907    0.02947 =
         0.02541    0.00021    0.00975    0.00314
C12   1    0.155679   -0.000010    0.488609    11.00000    0.02718    0.03153 =
         0.03029    0.00086    0.01098    0.00043
C13   1    0.217292    0.155454    0.587157    11.00000    0.03500    0.04080 =
         0.04766   -0.00288    0.01959   -0.00622
AFIX 137
H131  2    0.234232    0.120723    0.664752    11.00000   -1.50000
H132  2    0.210260    0.223678    0.602428    11.00000   -1.50000
H133  2    0.250622    0.150490    0.544880    11.00000   -1.50000
AFIX   0
C14   1    0.118329    0.165517    0.382890    11.00000    0.05239    0.03542 =
         0.03655    0.00762    0.02057    0.00073
AFIX 137
H141  2    0.150157    0.160987    0.337477    11.00000   -1.50000
H142  2    0.111586    0.233623    0.399185    11.00000   -1.50000
H143  2    0.074613    0.136840    0.334804    11.00000   -1.50000
AFIX   0
CL1   3    0.100143    0.468562    0.507035    11.00000    0.09836    0.08936 =
         0.04388   -0.00264    0.03030   -0.01014
CL2   3    0.095487    0.602902    0.700024    11.00000    0.09805    0.03840 =
         0.07638   -0.00644    0.02342   -0.00486
CL3   3    0.179485    0.427252    0.762028    11.00000    0.06578    0.05306 =
         0.06533    0.00350    0.00770   -0.00844
C15   1    0.102190    0.479040    0.661034    11.00000    0.05480    0.03836 =
         0.04360   -0.00109    0.02139   -0.01354
AFIX  13
H15   2    0.062708    0.442517    0.669937    11.00000   -1.20000
HKLF 4
REM  GS12GS23 SQIN
REM R1 =  0.0438 for   2415 Fo > 4sig(Fo)  and  0.0557 for all   2926 data
REM    176 parameters refined using      0 restraints
END
WGHT      0.0402      4.1734
REM Highest difference peak  0.539,  deepest hole -0.495,  1-sigma level  0.047
Q1    1   0.0838  0.5318  0.4932  11.00000  0.05    0.54
Q2    1   0.0157  0.2361  0.7042  11.00000  0.05    0.24
Q3    1   0.0610  0.6103  0.6166  11.00000  0.05    0.23
Q4    1   0.0469  0.6193  0.6844  11.00000  0.05    0.22
Q5    1   0.0371  0.1894  0.6437  11.00000  0.05    0.22
Q6    1   0.0602  0.1891  0.6809  11.00000  0.05    0.21
Q7    1   0.0145  0.1467  0.6946  11.00000  0.05    0.21
Q8    1   0.1770  0.1322  0.5488  11.00000  0.05    0.21
Q9    1   0.1229  0.1190  0.5334  11.00000  0.05    0.20
Q10   1   0.1598  0.4858  0.7505  11.00000  0.05    0.19
;
