# Supplementary material for: 2-[(3,3-Di­methyl­indolin-2-yl­idene)meth­yl]-4-[(3,3-dimethyl-3H-indol-1-ium-2-yl)methyl­idene]-3-oxo­cyclo­but-1-en-1-olate chloro­form disolvate
Source: Acta Crystallogr Sect E Struct Rep Online. 2013 Apr 27;69(Pt 5):o786–7. doi: 10.1107/S1600536813010386 (PMC3648310; doi:10.1107/S1600536813010386)
Supplement: Supplementary file 2 [file e-69-0o786-Isup2.hkl]

# 
# h,k,l, Fc-squared, Fo-squared, sigma(Fo-squared) and status flag 
# 
data_I
_shelx_title ' GS12GS23 SQIN' 
_shelx_refln_list_code          4 
_shelx_F_calc_maximum      428.65 
_exptl_crystal_F_000      1304.00 
_reflns_d_resolution_high  0.8106 
 
loop_ 
 _symmetry_equiv_pos_as_xyz 
 'x, y, z' 
 '-x, y, -z+1/2' 
 'x+1/2, y+1/2, z' 
 '-x+1/2, y+1/2, -z+1/2' 
 '-x, -y, -z' 
 'x, -y, z-1/2' 
 '-x+1/2, -y+1/2, -z' 
 'x+1/2, -y+1/2, z-1/2' 
 
_cell_length_a    20.4270 
_cell_length_b    13.5433 
_cell_length_c    11.4259 
_cell_angle_alpha  90.000 
_cell_angle_beta  109.561 
_cell_angle_gamma  90.000 
 
_shelx_F_squared_multiplier     1.000 
 
loop_ 
 _refln_index_h 
 _refln_index_k 
 _refln_index_l 
 _refln_F_squared_calc 
 _refln_F_squared_meas 
 _refln_F_squared_sigma 
 _refln_observed_status 
   4   0   0   119076.60   105941.05   2252.73 o 
   6   0   0     1775.77     1617.30     42.61 o 
   8   0   0      745.43      800.61     49.88 o 
  10   0   0    44742.79    42133.16    482.23 o 
  12   0   0     8399.93     8434.19    197.41 o 
  14   0   0     1759.74     1656.77     69.07 o 
  16   0   0      247.87      181.27     26.55 o 
  18   0   0      184.58      183.02     29.39 o 
  20   0   0      480.76      514.14     48.45 o 
  22   0   0       82.23       44.43     18.73 o 
   3   1   0       21.83       42.86      5.58 o 
   5   1   0    11538.34    11646.14     90.26 o 
   7   1   0     3690.02     4140.22     52.62 o 
   9   1   0       29.07       12.11      7.37 o 
  11   1   0     8938.58     8896.39     97.63 o 
  13   1   0     1522.92     1483.55     43.99 o 
  15   1   0     3024.54     3028.89     68.16 o 
  17   1   0      298.90      343.71     26.06 o 
  19   1   0       34.34       30.97     12.57 o 
  21   1   0       62.80       76.05     16.38 o 
  23   1   0      146.46      103.14     19.38 o 
   2   2   0       22.79       24.97      4.80 o 
   4   2   0    30861.85    31280.35    253.73 o 
   6   2   0     3285.38     3283.51     52.20 o 
   8   2   0      438.94      492.12     23.60 o 
  10   2   0     9871.64     9960.61     99.67 o 
  12   2   0     3266.12     3474.46     67.60 o 
  14   2   0     2464.02     2455.94     68.65 o 
  16   2   0       81.30      100.85     16.58 o 
  18   2   0       34.49       53.07     14.51 o 
  20   2   0      270.67      310.92     27.45 o 
  22   2   0      145.73      173.25     23.21 o 
   1   3   0    20474.61    21515.49    112.81 o 
   3   3   0    18539.16    19197.38    104.56 o 
   5   3   0     6561.46     6765.95     80.40 o 
   7   3   0     2078.32     2429.51     99.14 o 
   9   3   0     1332.77     1302.36     50.59 o 
  11   3   0      240.84      260.68     25.47 o 
  13   3   0     2527.67     2592.96     59.64 o 
  15   3   0     1061.09     1057.80     41.66 o 
  17   3   0        2.62        9.22     11.28 o 
  19   3   0        0.41       31.82     15.27 o 
  21   3   0      125.73      124.21     22.16 o 
  23   3   0       90.44       68.50     19.64 o 
   0   4   0     2572.89     2387.08     52.56 o 
   2   4   0     2465.85     2365.59     27.90 o 
   4   4   0       63.65       85.24      7.08 o 
   6   4   0       62.26       55.71      9.43 o 
   8   4   0       68.40       77.28     15.32 o 
  10   4   0      878.90      830.37     43.57 o 
  12   4   0      325.06      368.73     32.19 o 
  14   4   0      223.35      280.72     26.25 o 
  16   4   0      146.81      205.14     24.59 o 
  18   4   0       12.85       33.30     14.28 o 
  20   4   0        0.01       12.89     15.52 o 
  22   4   0       93.74      121.19     23.33 o 
   1   5   0    20157.89    21952.75    131.50 o 
   3   5   0     3668.96     3237.42     41.48 o 
   5   5   0      547.75      736.07     23.16 o 
   7   5   0     1130.08     1261.07     47.22 o 
   9   5   0     2163.09     2467.14     74.33 o 
  11   5   0     1130.53     1062.99     52.73 o 
  13   5   0      137.81      142.12     22.68 o 
  15   5   0       44.12       90.40     18.53 o 
  17   5   0       25.71       42.04     15.04 o 
  19   5   0      504.15      448.27     48.19 o 
  21   5   0      353.13      339.65     34.94 o 
   0   6   0     2416.69     3290.08     69.55 o 
   2   6   0     1610.92     1664.44     41.69 o 
   4   6   0      197.41      199.76     12.24 o 
   6   6   0     1549.28     1531.20     36.78 o 
   8   6   0     1743.20     1724.29     49.25 o 
  10   6   0       61.36       81.74     18.00 o 
  12   6   0      454.20      442.72     69.53 o 
  14   6   0      996.46      936.11     57.33 o 
  16   6   0      293.65      335.64     37.36 o 
  18   6   0       10.95        7.79     12.28 o 
  20   6   0       20.30       48.00     16.11 o 
  22   6   0      314.17      303.53     49.71 o 
   1   7   0     2056.17     2219.02     44.10 o 
   3   7   0     8518.18     8994.95    103.28 o 
   5   7   0     1767.52     1688.79     36.51 o 
   7   7   0       75.27       84.22     18.79 o 
   9   7   0      174.82      161.70     26.01 o 
  11   7   0     1382.12     1404.74    141.27 o 
  13   7   0       16.28       -7.57      9.81 o 
  15   7   0       53.96       37.78     11.28 o 
  17   7   0      395.24      401.31     32.33 o 
  19   7   0        0.13       10.23     19.31 o 
  21   7   0        5.68       41.07     18.09 o 
   0   8   0        4.69       13.63      9.32 o 
   2   8   0     2977.44     2861.07     61.57 o 
   4   8   0       12.06        9.12      7.53 o 
   6   8   0     2069.74     2075.50     49.50 o 
   8   8   0     3069.48     3287.32    106.39 o 
  10   8   0      566.60      592.05     33.83 o 
  12   8   0     1442.98     1476.68     55.16 o 
  14   8   0     1603.34     1546.07     58.99 o 
  16   8   0      881.72      803.86     45.24 o 
  18   8   0       37.45       66.03     22.58 o 
  20   8   0     1366.34     1328.28     69.00 o 
   1   9   0      354.07      312.37     19.68 o 
   3   9   0        7.54       -1.18      9.14 o 
   5   9   0     1741.44     1682.07     52.11 o 
   7   9   0     1519.54     1533.00     40.43 o 
   9   9   0     3750.98     3588.46     84.16 o 
  11   9   0       18.24       16.33     19.82 o 
  13   9   0     2034.79     1900.87     66.23 o 
  15   9   0       71.20       73.78     15.88 o 
  17   9   0      174.82      209.28     33.62 o 
  19   9   0       66.16       66.72     23.12 o 
   0  10   0     1256.21     1015.93     43.51 o 
   2  10   0     1870.35     1786.31     48.38 o 
   4  10   0     1346.96     1267.08     47.43 o 
   6  10   0     1213.56     1046.31     49.92 o 
   8  10   0      222.60      272.39     19.07 o 
  10  10   0      649.42      677.54     34.87 o 
  12  10   0     1995.89     1988.70    101.73 o 
  14  10   0      247.07      275.23     28.26 o 
  16  10   0     2414.88     2315.65    105.92 o 
  18  10   0      450.58      413.02     48.51 o 
   1  11   0      178.72      267.53     20.74 o 
   3  11   0     1086.02     1008.00     38.76 o 
   5  11   0       47.86       12.70     10.34 o 
   7  11   0      629.94      506.53     33.27 o 
   9  11   0      213.65      202.42     20.45 o 
  11  11   0      124.87      122.94     19.85 o 
  13  11   0     1010.13      979.63     45.78 o 
  15  11   0        8.29       -5.17     20.37 o 
  17  11   0       76.50      118.98     30.32 o 
   0  12   0       12.92       20.83     16.43 o 
   2  12   0      838.52      870.96     37.96 o 
   4  12   0       25.33       10.08      8.60 o 
   6  12   0      101.98      156.84     21.10 o 
   8  12   0      417.87      457.68     38.26 o 
  10  12   0        0.44       22.91     14.40 o 
  12  12   0        0.46        5.75     14.16 o 
  14  12   0      141.07      135.46     34.88 o 
  16  12   0        3.26       31.14     23.51 o 
   1  13   0      261.01      174.68     19.61 o 
   3  13   0      221.93      176.38     19.25 o 
   5  13   0     1972.61     2162.70     63.36 o 
   7  13   0      354.16      409.33     32.44 o 
   9  13   0      535.04      670.79     56.04 o 
  11  13   0      184.04      182.91     41.70 o 
  13  13   0      101.71       97.84     30.03 o 
   0  14   0      290.74      405.12     41.21 o 
   2  14   0     1142.21     1155.03     48.14 o 
   4  14   0      557.27      591.34     34.81 o 
   6  14   0     2199.39     2274.60     68.55 o 
   8  14   0      434.31      424.21     45.51 o 
  10  14   0      421.78      486.38     50.01 o 
  12  14   0        0.11        6.13     34.12 o 
   1  15   0      450.35      442.77     31.64 o 
   3  15   0       51.59       49.05     13.64 o 
   5  15   0      976.28     1043.23     57.62 o 
   7  15   0      101.69      113.83     23.07 o 
   9  15   0        4.67      -23.95     19.11 o 
   0  16   0       85.93      118.49     27.37 o 
   2  16   0        0.05      -17.43     16.28 o 
   4  16   0      137.02      139.77     27.56 o 
   6  16   0      368.79      356.16     36.06 o 
 -23   1   1       65.85       82.42     18.57 o 
 -21   1   1      104.26       93.79     17.52 o 
 -19   1   1       88.21       90.90     16.28 o 
 -17   1   1      383.63      329.78     25.13 o 
 -15   1   1       38.69       70.94     13.03 o 
 -13   1   1      573.27      622.94     28.75 o 
 -11   1   1     1197.85     1318.91     37.11 o 
  -9   1   1      531.19      425.62     19.42 o 
  -7   1   1     2812.54     2963.52     42.99 o 
  -5   1   1    15701.39    15433.45    103.99 o 
  -3   1   1        6.09       54.21      7.63 o 
   3   1   1     6411.25     6346.63     54.71 o 
   5   1   1    65724.87    65204.30    891.69 o 
   7   1   1      820.10      785.23     24.14 o 
   9   1   1      432.96      373.87     19.65 o 
  11   1   1      561.06      623.18     27.54 o 
  13   1   1       61.77      103.38     14.24 o 
  15   1   1     1256.10     1320.65     46.17 o 
  17   1   1        2.42        7.53     13.73 o 
  19   1   1       21.43       37.14     12.13 o 
  21   1   1        0.02       19.04     13.23 o 
  23   1   1       25.01       71.57     17.50 o 
 -24   2   1      174.40      207.39     41.15 o 
 -22   2   1       45.43       17.60     15.70 o 
 -20   2   1      303.66      394.87     30.72 o 
 -18   2   1        2.18       18.54     11.61 o 
 -16   2   1     3853.93     3780.55     78.39 o 
 -14   2   1      322.53      418.46     25.06 o 
 -12   2   1     2228.76     2398.70     52.49 o 
 -10   2   1     1319.13     1407.21     36.75 o 
  -8   2   1      327.22      277.98     18.04 o 
  -6   2   1    22263.68    22204.15    294.35 o 
  -4   2   1     1427.73     1570.05     62.03 o 
  -2   2   1     4037.93     4023.45     35.07 o 
   0   2   1     5360.57     5707.73     57.84 o 
   2   2   1     6952.35     7423.49     35.92 o 
   4   2   1     2949.50     3735.49    178.90 o 
   6   2   1    12193.60    12343.98    105.58 o 
   8   2   1       38.41       35.09     10.38 o 
  10   2   1      824.77      879.74     30.88 o 
  12   2   1      897.57      988.19     36.54 o 
  14   2   1     2811.24     2649.90     63.07 o 
  16   2   1      666.10      716.27     36.25 o 
  18   2   1      929.97      768.04     39.91 o 
  20   2   1      137.58      174.63     21.48 o 
  22   2   1       14.59       56.95     15.17 o 
 -23   3   1       32.00       15.82     12.97 o 
 -21   3   1        7.04        2.24     15.06 o 
 -19   3   1      101.88      101.32     30.99 o 
 -17   3   1     3518.44     3506.31     90.94 o 
 -15   3   1      655.92      636.93     36.80 o 
 -13   3   1      671.38      621.85     33.86 o 
 -11   3   1     4895.49     5408.09    108.19 o 
  -9   3   1     5393.71     5651.23    191.92 o 
  -7   3   1     4512.83     4487.85     81.11 o 
  -5   3   1    36514.38    36659.38    201.62 o 
  -3   3   1    19126.14    18628.82     77.37 o 
  -1   3   1     1353.71     1331.82     16.53 o 
   1   3   1      259.92      213.95      4.78 o 
   3   3   1     1484.68     1823.62     26.35 o 
   5   3   1    14877.90    14391.83    102.20 o 
   7   3   1      142.27       87.40     15.68 o 
   9   3   1      606.61      516.83     26.99 o 
  11   3   1      238.64      218.87     17.84 o 
  13   3   1       10.71       18.47      9.06 o 
  15   3   1     1467.43     1493.92     64.71 o 
  17   3   1       22.64       17.36     12.08 o 
  19   3   1      561.43      669.25     39.05 o 
  21   3   1      288.28      265.26     30.99 o 
 -22   4   1       30.52       34.80     14.95 o 
 -20   4   1     1608.87     1740.67     72.06 o 
 -18   4   1      331.34      451.59     35.38 o 
 -16   4   1      166.83      201.11     23.58 o 
 -14   4   1      215.60      176.81     23.24 o 
 -12   4   1     1236.64     1373.47     58.79 o 
 -10   4   1     5075.85     5436.97    121.56 o 
  -8   4   1     1391.26     1388.74     49.67 o 
  -6   4   1     4259.35     4064.75     77.87 o 
  -4   4   1      748.65      698.67     16.95 o 
  -2   4   1    19627.37    19141.67    188.74 o 
   0   4   1     3142.26     3337.33     39.77 o 
   2   4   1      561.40      682.62     10.27 o 
   4   4   1     4060.41     3927.76     53.02 o 
   6   4   1     4443.30     4751.29     66.46 o 
   8   4   1    19098.28    19090.55    193.13 o 
  10   4   1        9.05       19.29     11.64 o 
  12   4   1      251.86      267.47     28.61 o 
  14   4   1     2522.22     2547.72     73.90 o 
  16   4   1        3.56        8.89     11.12 o 
  18   4   1       21.78       13.23     13.40 o 
  20   4   1      308.11      384.86     35.95 o 
  22   4   1      143.21      128.99     23.16 o 
 -23   5   1        2.73       41.38     24.82 o 
 -21   5   1        3.66       -0.81     13.26 o 
 -19   5   1        2.26        5.72     19.50 o 
 -17   5   1      574.87      629.25     41.37 o 
 -15   5   1       25.35        6.26     14.94 o 
 -13   5   1     2642.53     2632.99     87.20 o 
 -11   5   1     1540.38     1681.26     65.30 o 
  -9   5   1      334.68      348.62     28.44 o 
  -7   5   1     1975.96     1900.19     47.72 o 
  -5   5   1      403.71      428.51     14.77 o 
  -3   5   1    24673.96    24759.95    150.20 o 
  -1   5   1     4453.15     4777.74     48.62 o 
   1   5   1     2932.36     2786.96     27.68 o 
   3   5   1       26.63       15.20      3.19 o 
   5   5   1       33.55       48.46      9.91 o 
   7   5   1     1700.22     1525.24     41.91 o 
   9   5   1     3213.79     3257.95     65.59 o 
  11   5   1     2426.95     2411.74     83.12 o 
  13   5   1      327.55      340.64     60.52 o 
  15   5   1      120.18      111.88     19.16 o 
  17   5   1      115.61      105.35     18.33 o 
  19   5   1      188.76      234.59     28.58 o 
  21   5   1       27.53       43.78     14.95 o 
 -22   6   1       78.84       49.59     20.57 o 
 -20   6   1       42.64       38.90     21.56 o 
 -18   6   1     1834.06     1926.46     74.00 o 
 -16   6   1       20.24       21.69     15.09 o 
 -14   6   1     1906.84     1795.38    106.31 o 
 -12   6   1       66.70       91.22     18.83 o 
 -10   6   1      173.92      136.50     28.95 o 
  -8   6   1     1736.55     1684.93     60.91 o 
  -6   6   1     1260.12     1404.14     25.99 o 
  -4   6   1     5008.89     5135.98     75.58 o 
  -2   6   1    25002.85    27329.71    162.80 o 
   0   6   1     2648.72     2603.68     33.01 o 
   2   6   1     8268.15     8357.72    142.43 o 
   4   6   1     4947.64     5332.64     34.56 o 
   6   6   1     8499.93     9048.83    105.00 o 
   8   6   1     1222.17     1129.97     39.54 o 
  10   6   1     2206.48     2230.16     58.68 o 
  12   6   1     1236.46     1305.23     64.32 o 
  14   6   1       96.51      107.10     22.31 o 
  16   6   1      241.61      332.08     41.92 o 
  18   6   1       76.10      109.76     20.48 o 
  20   6   1      110.33      184.98     40.56 o 
 -21   7   1       46.31       36.69     19.18 o 
 -19   7   1      163.28      134.77     22.48 o 
 -17   7   1      238.28      234.50     33.28 o 
 -15   7   1     1000.21      921.34     46.98 o 
 -13   7   1      206.03      239.92     23.21 o 
 -11   7   1      387.39      395.63     28.21 o 
  -9   7   1     1984.25     1875.84    105.62 o 
  -7   7   1       20.24        4.66      6.06 o 
  -5   7   1     9245.78     9872.37    114.72 o 
  -3   7   1     4865.47     4722.83    122.14 o 
  -1   7   1     5205.54     6215.66     78.97 o 
   1   7   1     6565.29     6430.68     84.70 o 
   3   7   1     3880.51     3777.29     66.20 o 
   5   7   1       57.18      136.10      8.95 o 
   7   7   1     8421.02     8616.87    111.64 o 
   9   7   1      522.55      635.57     43.21 o 
  11   7   1     1159.07     1014.18     56.84 o 
  13   7   1      422.48      381.15     38.22 o 
  15   7   1       68.83       89.20     15.75 o 
  17   7   1      654.98      699.26     45.93 o 
  19   7   1        2.73       37.17     16.30 o 
 -20   8   1       86.18      143.08     31.10 o 
 -18   8   1      101.55      160.26     23.08 o 
 -16   8   1       23.36       28.31     10.94 o 
 -14   8   1      101.54      116.26     18.49 o 
 -12   8   1     2988.06     3147.38     80.24 o 
 -10   8   1      345.15      287.45     24.46 o 
  -8   8   1     6867.95     6507.85    106.96 o 
  -6   8   1     1054.14     1013.83     34.73 o 
  -4   8   1     8678.57     8440.11    108.34 o 
  -2   8   1     1319.06     1500.82     39.27 o 
   0   8   1     1237.75     1254.24     27.15 o 
   2   8   1    17805.73    18062.71    153.66 o 
   4   8   1     1664.68     1757.15     49.35 o 
   6   8   1    10411.60    11052.09    125.14 o 
   8   8   1       17.93        9.57     10.18 o 
  10   8   1      145.71      199.53     60.66 o 
  12   8   1     1752.76     1758.93     59.59 o 
  14   8   1      340.48      397.94     30.04 o 
  16   8   1     1042.41     1154.33     72.48 o 
  18   8   1        8.88       31.03     17.10 o 
  20   8   1       11.14       34.19     16.75 o 
 -19   9   1     1133.10     1215.00     79.71 o 
 -17   9   1      336.94      314.55     30.78 o 
 -15   9   1       71.08       55.00     19.53 o 
 -13   9   1       58.69       74.76     17.58 o 
 -11   9   1      526.96      505.99     33.54 o 
  -9   9   1     6471.33     6423.19    112.86 o 
  -7   9   1     2223.23     2242.01     49.01 o 
  -5   9   1      539.21      462.55     24.59 o 
  -3   9   1       17.99       30.04      8.81 o 
  -1   9   1       23.32       20.53      2.72 o 
   1   9   1     2920.05     3173.60     60.18 o 
   3   9   1     4783.64     4876.78     85.88 o 
   5   9   1      982.58      948.06     39.12 o 
   7   9   1      652.72      626.31     40.38 o 
   9   9   1     1933.64     2033.85     55.94 o 
  11   9   1      187.65      226.35     30.64 o 
  13   9   1     1847.41     1890.87     65.73 o 
  15   9   1      609.38      548.78     50.58 o 
  17   9   1      382.90      445.41     49.73 o 
  19   9   1      213.94      275.29     32.17 o 
 -18  10   1        4.14       -9.31     15.13 o 
 -16  10   1       39.23       62.66     17.20 o 
 -14  10   1      246.15      297.44     32.24 o 
 -12  10   1      909.87      905.48     47.35 o 
 -10  10   1      770.60      824.43     44.00 o 
  -8  10   1      962.55      949.01     34.42 o 
  -6  10   1      251.69      237.48     19.21 o 
  -4  10   1       86.82       86.90     13.93 o 
  -2  10   1       60.86       95.65     12.53 o 
   0  10   1     2444.71     2406.85     41.57 o 
   2  10   1      941.77      845.93     33.42 o 
   4  10   1      443.51      358.43     25.49 o 
   6  10   1      651.38      613.72     34.15 o 
   8  10   1      126.18      136.15     19.86 o 
  10  10   1       20.20        5.88      9.30 o 
  12  10   1      162.30      161.47     19.35 o 
  14  10   1       22.31       26.29     15.31 o 
  16  10   1      265.76      370.02     64.20 o 
  18  10   1        0.32       60.92     24.35 o 
 -17  11   1       85.16      136.07     31.03 o 
 -15  11   1      211.09      247.25     27.91 o 
 -13  11   1      147.42      107.53     18.97 o 
 -11  11   1      779.70      850.65     41.40 o 
  -9  11   1     2405.11     2168.20     54.80 o 
  -7  11   1     1166.32     1125.47     42.30 o 
  -5  11   1      452.72      435.32     29.93 o 
  -3  11   1        1.70       18.93      8.63 o 
  -1  11   1      404.98      368.42     24.25 o 
   1  11   1     1191.89     1040.31     39.14 o 
   3  11   1     7494.75     6950.05    114.99 o 
   5  11   1      565.45      563.61     33.77 o 
   7  11   1        4.64        5.63      9.49 o 
   9  11   1        6.65       14.92     16.62 o 
  11  11   1       85.53      126.75     23.97 o 
  13  11   1      716.81      803.16     51.37 o 
  15  11   1        0.23        2.20     17.16 o 
  17  11   1        0.30       22.66     20.37 o 
 -16  12   1       36.77       54.89     14.42 o 
 -14  12   1        0.50       11.40      9.81 o 
 -12  12   1      621.33      625.99     37.45 o 
 -10  12   1     1428.84     1495.01     56.49 o 
  -8  12   1      174.47      180.88     26.90 o 
  -6  12   1      101.00       50.03     16.29 o 
  -4  12   1      636.72      706.88     34.64 o 
  -2  12   1       38.06       20.95      9.51 o 
   0  12   1     8283.38     7695.19    173.37 o 
   2  12   1     5911.48     5814.79     96.37 o 
   4  12   1       22.83       45.16     13.50 o 
   6  12   1       42.02       47.87     13.17 o 
   8  12   1        7.25       23.17     18.56 o 
  10  12   1      491.00      562.80     81.34 o 
  12  12   1     1673.39     1630.93     72.81 o 
  14  12   1       42.11       52.50     15.08 o 
 -15  13   1        1.74      -13.55     12.41 o 
 -13  13   1        0.17        5.24     11.50 o 
 -11  13   1      228.80      204.77     49.50 o 
  -9  13   1       24.03       12.14     15.81 o 
  -7  13   1      145.05      126.36     19.72 o 
  -5  13   1      309.04      324.20     25.43 o 
  -3  13   1       64.26       25.39     12.28 o 
  -1  13   1     1808.11     1355.44     49.78 o 
   1  13   1      167.49      100.23     15.64 o 
   3  13   1     1206.61      924.50     41.10 o 
   5  13   1       78.29       69.34     14.67 o 
   7  13   1       85.88       67.83     20.77 o 
   9  13   1        7.24       -0.11     16.57 o 
  11  13   1        1.66       11.17     14.81 o 
  13  13   1       34.01       35.63     16.58 o 
 -12  14   1       63.63       48.56     19.90 o 
 -10  14   1       14.79       29.02     28.98 o 
  -8  14   1       13.14       51.18     13.28 o 
  -6  14   1       12.14       19.96     11.67 o 
  -4  14   1       33.46       14.49     16.00 o 
  -2  14   1      183.75      195.73     20.98 o 
   0  14   1       75.03      136.53     17.87 o 
   2  14   1        0.24       12.61     10.35 o 
   4  14   1      254.18      177.69     25.27 o 
   6  14   1      124.13      128.05     21.73 o 
   8  14   1        6.94       22.96     15.04 o 
  10  14   1       47.03       79.86     23.62 o 
  12  14   1        4.77       24.48     29.84 o 
  -9  15   1      248.78      211.19     27.92 o 
  -7  15   1        2.46       -8.44     11.24 o 
  -5  15   1       34.93       42.69     19.21 o 
  -3  15   1       69.45       43.59     13.68 o 
  -1  15   1       94.08      175.30     20.46 o 
   1  15   1      104.76       88.09     19.74 o 
   3  15   1      142.87      236.63     28.32 o 
   5  15   1       95.32      108.60     22.92 o 
   7  15   1      137.05      112.25     20.86 o 
   9  15   1       24.10       10.96     15.41 o 
  -6  16   1      171.02      188.09     26.97 o 
  -4  16   1       51.56       34.31     11.22 o 
  -2  16   1      270.89      210.55     36.23 o 
   0  16   1      356.58      449.09     39.06 o 
   2  16   1       26.11      -21.57     14.80 o 
   4  16   1      178.15      229.79     32.53 o 
   6  16   1      164.04      122.31     22.78 o 
 -24   0   2      199.04      163.57     32.66 o 
 -22   0   2     2535.22     2358.25    191.37 o 
 -20   0   2      649.98      654.23     85.03 o 
 -18   0   2     1335.46     1377.43     70.23 o 
 -16   0   2     2588.44     2653.08     90.25 o 
 -14   0   2     5572.36     5874.19    122.63 o 
 -12   0   2     3296.25     3294.66    112.00 o 
 -10   0   2     3302.73     3303.61     74.84 o 
  -8   0   2    11013.56    11304.88    132.21 o 
  -6   0   2    26525.75    27156.63    193.58 o 
  -4   0   2       15.21       49.03      5.15 o 
  -2   0   2     2195.82     2154.98     60.44 o 
   0   0   2     4353.68     4501.32     50.28 o 
   2   0   2    79932.10    76149.89    652.91 o 
   4   0   2   183740.64   172129.78    612.72 o 
   6   0   2     3579.87     4294.38    281.36 o 
   8   0   2    22795.42    22514.87    195.67 o 
  10   0   2     2571.54     2649.16     87.35 o 
  12   0   2     3512.63     3634.42    130.75 o 
  14   0   2      966.24      993.74     56.18 o 
  16   0   2     1512.24     1336.92     69.39 o 
  18   0   2      136.54      134.41     26.68 o 
  20   0   2      134.89      103.10     28.63 o 
  22   0   2      220.81      252.63     38.95 o 
 -23   1   2      382.68      412.28     33.53 o 
 -21   1   2      172.27      173.04     21.41 o 
 -19   1   2       13.07       -1.25     10.16 o 
 -17   1   2       19.91       19.80      9.88 o 
 -15   1   2       51.59       37.60      9.98 o 
 -13   1   2      441.46      433.17     23.60 o 
 -11   1   2       70.70       78.65     10.74 o 
  -9   1   2     2824.31     2934.62     56.78 o 
  -7   1   2       17.21       23.77      5.15 o 
  -5   1   2     8429.26     8409.83     67.36 o 
  -3   1   2    64713.98    62668.39    262.02 o 
  -1   1   2     9465.79     9138.81     76.88 o 
   1   1   2    18162.83    18290.24     78.06 o 
   3   1   2    55285.17    55726.46    522.68 o 
   5   1   2       11.67       20.82      6.44 o 
   7   1   2       40.33      133.56     11.36 o 
   9   1   2     4564.49     4686.83     67.27 o 
  11   1   2     2310.16     2150.76     57.09 o 
  13   1   2       44.77       86.95     13.25 o 
  15   1   2      572.54      634.87     33.08 o 
  17   1   2       34.51       49.45     12.71 o 
  19   1   2      242.81      267.84     30.07 o 
  21   1   2      106.62      144.23     23.13 o 
 -24   2   2       79.37       95.18     20.25 o 
 -22   2   2       64.79       55.85     19.13 o 
 -20   2   2       78.36       89.35     19.80 o 
 -18   2   2      276.82      322.70     25.74 o 
 -16   2   2     1565.97     1535.88     52.61 o 
 -14   2   2       66.23       80.20     12.56 o 
 -12   2   2       77.79       86.28     11.18 o 
 -10   2   2      445.52      394.63     24.57 o 
  -8   2   2       42.05       60.94     11.58 o 
  -6   2   2    31504.51    31942.97    143.27 o 
  -4   2   2      617.22      541.48     12.69 o 
  -2   2   2    23874.90    24140.75     78.50 o 
   0   2   2     1299.82     1427.12     18.20 o 
   2   2   2       25.18       21.50      4.05 o 
   4   2   2    10210.31    10558.79     78.99 o 
   6   2   2      281.22      358.43     20.19 o 
   8   2   2     6927.23     6890.17     89.17 o 
  10   2   2      123.52      140.45     13.61 o 
  12   2   2      870.94      860.68     34.12 o 
  14   2   2       91.00       97.45     14.81 o 
  16   2   2      133.42      155.61     19.02 o 
  18   2   2        4.57       50.30     14.98 o 
  20   2   2       85.00       81.98     18.91 o 
  22   2   2      140.80      201.45     25.31 o 
 -23   3   2        7.74       22.12     15.86 o 
 -21   3   2      615.96      601.63     43.81 o 
 -19   3   2      710.77      812.05     47.26 o 
 -17   3   2      142.51      183.39     22.83 o 
 -15   3   2      352.17      386.87     28.56 o 
 -13   3   2       53.10       47.02     10.28 o 
 -11   3   2     3703.91     3693.80     87.19 o 
  -9   3   2    12318.02    12336.90    143.70 o 
  -7   3   2        9.56        1.15     11.11 o 
  -5   3   2      398.29      361.62     12.35 o 
  -3   3   2     1415.02     1158.07     15.56 o 
  -1   3   2    15940.63    16509.76     57.60 o 
   1   3   2     8096.15     8211.59     67.99 o 
   3   3   2      131.18      163.01     11.65 o 
   5   3   2    10177.54    10581.17     81.82 o 
   7   3   2       84.21       70.10     12.84 o 
   9   3   2     4258.67     4280.94     79.04 o 
  11   3   2      500.38      527.63     32.72 o 
  13   3   2      192.35      173.93     17.63 o 
  15   3   2       36.84       59.28     14.00 o 
  17   3   2      214.18      258.26     24.37 o 
  19   3   2      150.86      130.90     20.25 o 
  21   3   2       43.13       23.28     26.03 o 
 -24   4   2        2.38       -0.32     16.38 o 
 -22   4   2       17.19       65.84     36.81 o 
 -20   4   2       11.44       31.81     29.23 o 
 -18   4   2      234.03      291.88     29.73 o 
 -16   4   2       66.83       65.70     15.29 o 
 -14   4   2      833.02      813.05     40.41 o 
 -12   4   2     2293.25     2417.19     75.97 o 
 -10   4   2      222.95      158.60     18.96 o 
  -8   4   2        8.36       13.70      9.79 o 
  -6   4   2     1044.95     1093.04     25.87 o 
  -4   4   2     4025.50     4033.61     39.78 o 
  -2   4   2     1064.64     1112.95     22.88 o 
   0   4   2    15374.87    15315.50     74.67 o 
   2   4   2      596.54      753.85     11.59 o 
   4   4   2     7329.12     7131.17     53.57 o 
   6   4   2     1702.50     1623.42     31.97 o 
   8   4   2      763.43      771.12     28.73 o 
  10   4   2     2338.10     2213.55     74.48 o 
  12   4   2     1166.66     1154.19     47.39 o 
  14   4   2        0.99        5.33     10.99 o 
  16   4   2      368.05      444.94     34.76 o 
  18   4   2      193.20      161.22     24.31 o 
  20   4   2       68.77       91.93     17.98 o 
 -23   5   2      312.61      279.97     34.50 o 
 -21   5   2      651.78      582.76     43.99 o 
 -19   5   2      170.41      172.44     24.42 o 
 -17   5   2      447.99      371.73     31.70 o 
 -15   5   2     3038.77     3135.19    100.06 o 
 -13   5   2     1382.45     1472.26     63.54 o 
 -11   5   2     7178.05     7187.92    129.37 o 
  -9   5   2     4472.72     4758.02     97.66 o 
  -7   5   2     1551.17     1769.72     35.33 o 
  -5   5   2    13275.91    14823.29     76.28 o 
  -3   5   2     9137.63     8947.01     97.28 o 
  -1   5   2    10470.95    10964.49     95.78 o 
   1   5   2    12782.25    13229.64    103.73 o 
   3   5   2     1090.60     1426.49     18.01 o 
   5   5   2      349.45      365.47     14.46 o 
   7   5   2     1228.69     1093.78     46.37 o 
   9   5   2        2.34        5.43      7.09 o 
  11   5   2     1509.14     1430.00     46.04 o 
  13   5   2      845.33      954.17     56.02 o 
  15   5   2       41.98       47.87     17.91 o 
  17   5   2      104.46      103.11     19.52 o 
  19   5   2      197.41      179.18     25.80 o 
  21   5   2        3.77       -9.01     16.33 o 
 -22   6   2       54.12       58.43     23.62 o 
 -20   6   2       32.86       24.69     15.50 o 
 -18   6   2       98.04      121.46     17.98 o 
 -16   6   2       97.35      121.54     25.54 o 
 -14   6   2      500.28      494.87     40.98 o 
 -12   6   2      442.03      474.70     42.53 o 
 -10   6   2      944.65      944.11     47.99 o 
  -8   6   2     2929.52     2834.88     68.65 o 
  -6   6   2     1248.24     1286.58     24.59 o 
  -4   6   2     3725.34     3715.35     65.18 o 
  -2   6   2     3520.34     3549.57     31.78 o 
   0   6   2    20061.56    20047.84    185.57 o 
   2   6   2     2051.38     2070.05     28.15 o 
   4   6   2     5818.59     6312.92     70.95 o 
   6   6   2     1078.08     1119.68     32.78 o 
   8   6   2     1661.36     1628.09     45.86 o 
  10   6   2     1636.24     1648.80     51.22 o 
  12   6   2     1553.15     1561.72     51.33 o 
  14   6   2     1034.54     1066.85     64.49 o 
  16   6   2       35.20       20.58     13.40 o 
  18   6   2       33.18       34.29     14.87 o 
  20   6   2        9.46       22.45     14.73 o 
 -21   7   2      119.72      152.37     25.77 o 
 -19   7   2       33.32       24.68     12.84 o 
 -17   7   2      940.72      874.90     59.56 o 
 -15   7   2      214.16      177.69     33.76 o 
 -13   7   2       34.07       47.73     13.86 o 
 -11   7   2     1948.39     1970.90     59.88 o 
  -9   7   2      325.96      262.02     22.55 o 
  -7   7   2      279.27      284.71     11.73 o 
  -5   7   2      119.38      110.28     13.60 o 
  -3   7   2     1510.87     1375.41     26.21 o 
  -1   7   2      641.22      543.03     12.00 o 
   1   7   2      421.64      397.95     14.75 o 
   3   7   2     2892.76     2659.31     57.26 o 
   5   7   2     1341.85     1295.73     25.20 o 
   7   7   2      387.46      402.07     22.25 o 
   9   7   2      701.91      736.53     34.35 o 
  11   7   2     1344.56     1343.46     48.18 o 
  13   7   2      162.41      154.53     27.78 o 
  15   7   2      192.63      197.27     44.44 o 
  17   7   2      175.73      162.55     24.67 o 
  19   7   2      117.96      155.17     25.62 o 
 -20   8   2      500.82      558.46     37.11 o 
 -18   8   2      678.40      678.07     44.32 o 
 -16   8   2      789.10      701.00     70.02 o 
 -14   8   2      145.98      162.94     20.74 o 
 -12   8   2      669.81      686.05     38.64 o 
 -10   8   2     3229.72     3199.33     77.81 o 
  -8   8   2     7559.72     7477.17     97.05 o 
  -6   8   2      344.95      292.92     19.89 o 
  -4   8   2      710.35      832.79     34.20 o 
  -2   8   2      158.83      169.03      7.75 o 
   0   8   2      264.34      239.29      9.57 o 
   2   8   2     6432.84     6834.48     92.70 o 
   4   8   2      123.77      139.55     10.18 o 
   6   8   2     2285.66     2172.67     66.50 o 
   8   8   2      282.65      272.75     17.74 o 
  10   8   2      344.83      319.83     28.75 o 
  12   8   2      165.19      178.70     46.28 o 
  14   8   2      894.89      831.60     67.36 o 
  16   8   2      154.81      136.26     27.41 o 
  18   8   2        8.65       59.71     18.54 o 
 -19   9   2       51.01       50.78     15.48 o 
 -17   9   2      722.34      643.36     43.03 o 
 -15   9   2      833.90      847.15     46.60 o 
 -13   9   2     1346.86     1246.82     53.96 o 
 -11   9   2       45.97       39.03     13.13 o 
  -9   9   2        5.07        7.31     10.32 o 
  -7   9   2      522.80      479.47     26.46 o 
  -5   9   2     4726.54     5061.67     78.93 o 
  -3   9   2       70.35       76.64     10.95 o 
  -1   9   2      628.25      643.20     13.51 o 
   1   9   2      888.55      902.86     36.46 o 
   3   9   2      110.89      107.71     13.89 o 
   5   9   2     2959.40     3049.60     68.16 o 
   7   9   2      102.07       82.56     20.42 o 
   9   9   2       90.44      118.33     21.09 o 
  11   9   2        8.28       -1.93     12.29 o 
  13   9   2      951.31      900.43     51.61 o 
  15   9   2       84.44      141.33     29.84 o 
  17   9   2     1874.31     2013.20    100.91 o 
 -18  10   2        4.00       15.21     13.06 o 
 -16  10   2        0.03      -12.24     13.94 o 
 -14  10   2     2226.71     2275.34     77.11 o 
 -12  10   2     3249.98     3157.72     96.45 o 
 -10  10   2     7908.25     7956.05    114.24 o 
  -8  10   2      699.39      638.56     28.76 o 
  -6  10   2     4684.59     4970.38     83.41 o 
  -4  10   2     2544.07     2737.41     60.60 o 
  -2  10   2     1230.67     1245.09     40.76 o 
   0  10   2     1343.88     1377.53     32.67 o 
   2  10   2     3583.68     3586.03     76.70 o 
   4  10   2      276.18      243.99     20.98 o 
   6  10   2     2067.44     2134.59     85.32 o 
   8  10   2      204.83      235.58     25.92 o 
  10  10   2      438.05      520.75     38.61 o 
  12  10   2       27.92       54.31     16.69 o 
  14  10   2      399.83      482.68     40.57 o 
  16  10   2      366.46      340.59     35.89 o 
 -17  11   2        1.45        2.42     12.69 o 
 -15  11   2      228.37      251.82     29.76 o 
 -13  11   2       82.67       65.44     17.35 o 
 -11  11   2       61.39      115.57     20.19 o 
  -9  11   2      508.64      401.80     24.14 o 
  -7  11   2      138.40      121.89     16.21 o 
  -5  11   2      394.01      408.00     25.85 o 
  -3  11   2     1634.08     1439.32     46.27 o 
  -1  11   2      157.70      206.48     18.39 o 
   1  11   2      286.31      332.37     22.60 o 
   3  11   2      863.67     1019.81     43.90 o 
   5  11   2     1913.24     1965.87     60.93 o 
   7  11   2     1255.12     1387.90     74.23 o 
   9  11   2        0.28        9.70     14.58 o 
  11  11   2      400.41      528.25     41.48 o 
  13  11   2      106.61      154.09     24.73 o 
  15  11   2      311.69      403.79     39.73 o 
 -16  12   2       13.78       17.84     13.06 o 
 -14  12   2      366.53      366.88     34.47 o 
 -12  12   2       15.13        8.46     13.42 o 
 -10  12   2      112.22      164.91     17.75 o 
  -8  12   2       58.38       57.00     11.96 o 
  -6  12   2      174.76      213.07     20.76 o 
  -4  12   2      481.87      545.60     30.82 o 
  -2  12   2        7.54       -5.31      9.22 o 
   0  12   2      643.99      839.65     36.77 o 
   2  12   2      822.18      870.59     37.85 o 
   4  12   2     1075.69     1212.42     69.44 o 
   6  12   2       85.67       69.94     20.18 o 
   8  12   2      204.27      221.88     56.96 o 
  10  12   2       25.64       73.63     23.30 o 
  12  12   2       30.23       79.98     21.84 o 
  14  12   2       92.45      112.13     32.37 o 
 -15  13   2        2.52      -16.84     11.78 o 
 -13  13   2       91.40       82.72     21.65 o 
 -11  13   2      605.12      618.19     42.55 o 
  -9  13   2        0.13       18.38     12.18 o 
  -7  13   2       13.89       12.74     10.09 o 
  -5  13   2     1256.35     1174.28     46.89 o 
  -3  13   2      177.71      132.47     17.00 o 
  -1  13   2      753.84      818.73     38.30 o 
   1  13   2      437.73      443.08     28.82 o 
   3  13   2       81.40       73.34     17.66 o 
   5  13   2     1751.58     1597.29     83.54 o 
   7  13   2      269.59      248.59     35.94 o 
   9  13   2       41.17       47.23     19.61 o 
  11  13   2      189.33      211.19     36.52 o 
  13  13   2       16.30       14.29     13.24 o 
 -12  14   2      206.89      205.22     33.07 o 
 -10  14   2       59.83       38.05     25.50 o 
  -8  14   2      451.62      427.93     44.57 o 
  -6  14   2      144.85       84.88     14.48 o 
  -4  14   2      178.64      157.63     18.95 o 
  -2  14   2       92.52      134.79     17.59 o 
   0  14   2        1.43       38.42     21.83 o 
   2  14   2     1165.88     1192.51     59.28 o 
   4  14   2       75.19      129.45     22.16 o 
   6  14   2      364.17      417.36     47.12 o 
   8  14   2        7.98       -6.00     12.95 o 
  10  14   2       85.89      134.07     27.93 o 
 -11  15   2       44.69       34.89     42.87 o 
  -9  15   2      564.63      555.79     43.87 o 
  -7  15   2       43.57       49.94     14.76 o 
  -5  15   2      725.16      649.50     38.11 o 
  -3  15   2       70.17       71.04     27.36 o 
  -1  15   2       70.41       89.72     18.68 o 
   1  15   2      218.55      227.08     27.76 o 
   3  15   2     1191.98     1225.30     63.31 o 
   5  15   2      274.03      238.06     29.48 o 
   7  15   2      304.77      218.50     36.04 o 
  -6  16   2        2.30       44.12     17.53 o 
  -4  16   2        0.04       -8.45     20.14 o 
  -2  16   2        1.86       -6.45     14.63 o 
   0  16   2        5.87       14.56     13.45 o 
   2  16   2       45.13       18.90     13.57 o 
   4  16   2      136.26      144.04     29.45 o 
 -23   1   3      674.80      682.18     41.69 o 
 -21   1   3        4.61       13.98     17.07 o 
 -19   1   3       86.80       90.21     16.54 o 
 -17   1   3     1354.01     1363.47     46.87 o 
 -15   1   3      211.66      184.34     17.92 o 
 -13   1   3        3.55       24.18      9.05 o 
 -11   1   3       21.29       10.12      6.92 o 
  -9   1   3      555.19      465.48     18.86 o 
  -7   1   3    10073.78    10840.21     86.30 o 
  -5   1   3     2188.93     2204.38     32.06 o 
  -3   1   3     2455.56     2442.53     24.22 o 
  -1   1   3        8.82       13.85      2.35 o 
   1   1   3     1837.85     2173.16     23.49 o 
   3   1   3     3518.41     3817.55     29.26 o 
   5   1   3     1718.81     1695.86     32.21 o 
   7   1   3    14458.89    14576.01    108.05 o 
   9   1   3     1899.21     1908.39     44.11 o 
  11   1   3       78.69       76.66     14.85 o 
  13   1   3      783.71      788.64     34.84 o 
  15   1   3        1.99        5.57     10.98 o 
  17   1   3     1174.94     1161.55     49.00 o 
  19   1   3       65.43       40.84     20.24 o 
  21   1   3       21.41       30.03     12.56 o 
 -24   2   3      418.34      446.96     40.84 o 
 -22   2   3      109.60      132.16     24.34 o 
 -20   2   3        0.13      -13.68     14.90 o 
 -18   2   3      107.98      158.39     21.01 o 
 -16   2   3       51.27       56.50     13.37 o 
 -14   2   3      408.53      392.35     31.27 o 
 -12   2   3     9633.12     9949.23    176.38 o 
 -10   2   3      235.15      288.68     19.03 o 
  -8   2   3    45833.00    45700.61    787.04 o 
  -6   2   3     3288.48     3381.64     42.65 o 
  -4   2   3    25729.17    25672.99     94.95 o 
  -2   2   3     1565.54     1571.02     18.83 o 
   0   2   3     7723.47     8343.82     41.66 o 
   2   2   3    71662.23    67974.52    130.29 o 
   4   2   3        4.90       48.48      5.91 o 
   6   2   3     9277.38     8501.26     94.76 o 
   8   2   3     1846.91     1916.58     42.94 o 
  10   2   3      116.17      130.17     13.80 o 
  12   2   3      329.62      317.31     24.48 o 
  14   2   3       63.51       56.57     13.46 o 
  16   2   3      370.30      484.06     31.18 o 
  18   2   3      221.26      251.92     26.67 o 
  20   2   3        4.01       59.24     14.74 o 
 -23   3   3      244.50      267.89     31.00 o 
 -21   3   3      238.66      198.77     26.13 o 
 -19   3   3     1000.94     1075.92     52.99 o 
 -17   3   3     1116.35     1022.65     48.35 o 
 -15   3   3     2344.49     2381.36     67.46 o 
 -13   3   3     1574.10     1503.85     49.59 o 
 -11   3   3       32.69       99.04     22.17 o 
  -9   3   3     6158.14     5358.66     91.17 o 
  -7   3   3     1180.99     1567.38     43.65 o 
  -5   3   3     5809.31     5634.47     46.04 o 
  -3   3   3     5750.31     5898.92     34.29 o 
  -1   3   3     8264.54     8254.40     47.65 o 
   1   3   3    10844.58    10741.92     73.58 o 
   3   3   3    14799.11    15155.39    120.96 o 
   5   3   3    11300.64    11074.15    107.41 o 
   7   3   3     3466.27     3323.10     47.83 o 
   9   3   3      762.53      818.62     30.57 o 
  11   3   3      149.14      118.00     13.97 o 
  13   3   3      857.26      856.53     43.49 o 
  15   3   3       40.86       72.08     15.41 o 
  17   3   3     1900.48     1918.49     63.15 o 
  19   3   3       21.26       33.11     13.33 o 
  21   3   3      190.07      235.27     29.51 o 
 -24   4   3       54.67       63.83     23.36 o 
 -22   4   3       88.45      130.13     27.66 o 
 -20   4   3      252.80      255.06     28.93 o 
 -18   4   3      400.34      428.84     34.20 o 
 -16   4   3      133.45      182.10     22.26 o 
 -14   4   3     3212.20     3462.72     79.62 o 
 -12   4   3     2100.70     2208.08     94.76 o 
 -10   4   3      887.14      840.48     40.64 o 
  -8   4   3    21677.38    22206.22    184.16 o 
  -6   4   3      692.99      684.56     21.23 o 
  -4   4   3      676.33      766.65     16.52 o 
  -2   4   3     1071.20     1348.66     24.24 o 
   0   4   3      622.78      641.45     15.84 o 
   2   4   3     6403.55     5656.76     48.47 o 
   4   4   3     1839.81     1844.36     52.17 o 
   6   4   3     5238.88     5030.08     90.81 o 
   8   4   3       69.98      112.18     11.26 o 
  10   4   3      203.29      197.13     25.77 o 
  12   4   3      855.99      940.45     43.23 o 
  14   4   3     1988.55     1871.04    101.88 o 
  16   4   3      334.46      414.90     33.87 o 
  18   4   3      188.04      198.19     26.65 o 
  20   4   3       31.77       42.49     28.56 o 
 -23   5   3       84.04       31.69     19.14 o 
 -21   5   3       28.43       19.95     14.07 o 
 -19   5   3       10.95       24.96     13.29 o 
 -17   5   3       44.55       51.00     14.79 o 
 -15   5   3      386.82      327.74     33.54 o 
 -13   5   3      391.21      440.98     36.05 o 
 -11   5   3     1402.11     1352.28     94.45 o 
  -9   5   3     2027.96     2027.46     62.36 o 
  -7   5   3     1139.05      950.63     26.93 o 
  -5   5   3     4889.78     5045.42     49.35 o 
  -3   5   3      395.69      513.37     14.84 o 
  -1   5   3     1122.65      982.30     18.46 o 
   1   5   3      804.76      733.61     13.70 o 
   3   5   3     5915.56     5739.76     67.04 o 
   5   5   3     3769.26     3859.07     78.16 o 
   7   5   3       18.57       16.26      4.55 o 
   9   5   3      107.32      101.65     12.41 o 
  11   5   3        0.06       11.14      7.47 o 
  13   5   3      199.22      211.59     23.93 o 
  15   5   3        9.44       23.98     14.25 o 
  17   5   3      248.71      272.48     29.61 o 
  19   5   3       39.55       49.75     16.36 o 
 -22   6   3        4.59       17.16     20.04 o 
 -20   6   3       90.34       81.99     16.98 o 
 -18   6   3      304.68      294.23     28.62 o 
 -16   6   3      344.13      300.83     33.77 o 
 -14   6   3      161.04      180.49     25.73 o 
 -12   6   3      493.14      541.16     38.86 o 
 -10   6   3        3.46       13.05      9.72 o 
  -8   6   3      719.59      703.46     24.32 o 
  -6   6   3      385.52      364.05     14.27 o 
  -4   6   3      813.39      812.23     24.16 o 
  -2   6   3     1601.32     1525.66     27.30 o 
   0   6   3      811.57      660.92     15.77 o 
   2   6   3     5332.17     5551.21     47.67 o 
   4   6   3      227.59      154.36      9.45 o 
   6   6   3       96.97      140.01     12.72 o 
   8   6   3     4549.21     4600.63     67.80 o 
  10   6   3        6.52       42.09     10.85 o 
  12   6   3      746.97      723.78     50.47 o 
  14   6   3        5.84        9.63     12.05 o 
  16   6   3       15.39       19.60     25.12 o 
  18   6   3        1.56      -18.08     14.10 o 
 -21   7   3       26.73       29.69     19.75 o 
 -19   7   3      318.79      401.26     35.66 o 
 -17   7   3        0.07      -20.79     20.08 o 
 -15   7   3     1936.80     1892.31     99.82 o 
 -13   7   3      577.66      496.79     32.58 o 
 -11   7   3       21.00       -0.79     10.94 o 
  -9   7   3      886.03      867.47     26.39 o 
  -7   7   3     1207.83     1195.87     26.07 o 
  -5   7   3     3896.68     3719.14     74.19 o 
  -3   7   3     3376.99     4003.88     49.15 o 
  -1   7   3      302.61      457.13     15.77 o 
   1   7   3     5804.74     5974.31     76.75 o 
   3   7   3     2891.18     3135.10     38.53 o 
   5   7   3     5007.72     4953.17     68.67 o 
   7   7   3      291.07      334.50     20.38 o 
   9   7   3     1080.10     1084.26     49.26 o 
  11   7   3        3.38       33.09     14.68 o 
  13   7   3      113.62      118.44     24.13 o 
  15   7   3      269.45      303.35     36.81 o 
  17   7   3        0.14       29.36     14.20 o 
  19   7   3        7.10        5.05     14.08 o 
 -22   8   3       29.71       49.49     14.05 o 
 -20   8   3       19.97       24.81     12.68 o 
 -18   8   3      246.06      222.80     26.05 o 
 -16   8   3      655.90      566.71     38.91 o 
 -14   8   3       38.64       24.81     12.54 o 
 -12   8   3       76.83       99.67     16.00 o 
 -10   8   3      603.02      578.29     22.63 o 
  -8   8   3     1153.38     1209.05     26.60 o 
  -6   8   3     2661.63     2744.64     66.31 o 
  -4   8   3      433.27      410.71     16.74 o 
  -2   8   3       34.57       43.20      6.30 o 
   0   8   3        2.15       16.49      4.19 o 
   2   8   3      458.55      527.02     25.58 o 
   4   8   3      592.16      724.18     28.27 o 
   6   8   3       48.03       36.45      7.83 o 
   8   8   3      360.31      399.74     22.53 o 
  10   8   3       59.63      113.40     19.58 o 
  12   8   3        3.51        3.14     12.54 o 
  14   8   3      518.16      579.73     59.88 o 
  16   8   3      179.85      297.49     39.79 o 
  18   8   3      291.26      211.07     28.78 o 
 -21   9   3        1.07        9.84     10.92 o 
 -19   9   3      405.64      419.82     37.07 o 
 -17   9   3      273.86      235.86     27.17 o 
 -15   9   3     1174.34     1017.93     51.73 o 
 -13   9   3      791.68      685.01     40.76 o 
 -11   9   3      170.94      163.38     20.32 o 
  -9   9   3     2927.37     3035.08     67.12 o 
  -7   9   3     2878.82     3096.70     65.82 o 
  -5   9   3      254.30      223.17     15.98 o 
  -3   9   3     4472.64     4450.23     52.74 o 
  -1   9   3      160.35      176.95     10.32 o 
   1   9   3      246.62      246.38     19.63 o 
   3   9   3     1809.24     1936.03     51.10 o 
   5   9   3     1432.01     1295.80     37.06 o 
   7   9   3      344.84      363.48     29.78 o 
   9   9   3      281.52      276.31     28.09 o 
  11   9   3        0.15        2.90     12.69 o 
  13   9   3      470.52      491.82     54.15 o 
  15   9   3        8.52       39.88     24.76 o 
  17   9   3       77.41       50.84     18.93 o 
 -20  10   3        8.29       -2.34     13.55 o 
 -18  10   3      138.34      104.08     20.25 o 
 -16  10   3      173.20      177.12     24.61 o 
 -14  10   3      307.43      310.48     30.11 o 
 -12  10   3      150.40      140.21     21.07 o 
 -10  10   3      140.40      158.50     17.39 o 
  -8  10   3       26.54       45.33     10.99 o 
  -6  10   3     2258.50     2132.34     49.76 o 
  -4  10   3       68.90       77.16     11.31 o 
  -2  10   3      789.89      727.95     20.53 o 
   0  10   3      437.92      455.98     20.08 o 
   2  10   3      643.18      588.64     30.67 o 
   4  10   3      894.34      815.42     36.26 o 
   6  10   3      987.76      970.44     60.14 o 
   8  10   3     2280.38     2249.24     75.81 o 
  10  10   3        9.28       19.56     11.56 o 
  12  10   3       99.00       96.89     20.62 o 
  14  10   3        0.33       16.89     17.84 o 
  16  10   3      316.48      318.33     35.41 o 
 -17  11   3       75.16      109.77     21.10 o 
 -15  11   3      301.31      259.89     32.36 o 
 -13  11   3       82.86      118.19     21.92 o 
 -11  11   3      185.09      156.96     18.82 o 
  -9  11   3       35.57       22.68      9.30 o 
  -7  11   3      664.70      706.15     31.06 o 
  -5  11   3     2340.21     2201.71     57.64 o 
  -3  11   3     5014.41     4766.43     83.27 o 
  -1  11   3      801.45      857.60     34.95 o 
   1  11   3     3537.87     3356.53     74.62 o 
   3  11   3      189.12      215.96     29.50 o 
   5  11   3     3191.52     3343.87    112.88 o 
   7  11   3     1795.54     1722.70     84.61 o 
   9  11   3      106.32       88.82     23.97 o 
  11  11   3     1285.77     1354.46     65.37 o 
  13  11   3       21.25       32.33     19.49 o 
  15  11   3      338.94      318.05     35.52 o 
 -16  12   3       25.73       50.50     17.32 o 
 -14  12   3      383.46      402.41     35.71 o 
 -12  12   3       21.15        9.62     12.91 o 
 -10  12   3     1322.05     1265.95     49.72 o 
  -8  12   3      298.23      225.86     19.29 o 
  -6  12   3     1559.84     1316.83     47.68 o 
  -4  12   3       23.73       18.33      9.67 o 
  -2  12   3      438.88      403.76     25.79 o 
   0  12   3     1464.90     1347.14     45.91 o 
   2  12   3      126.40      142.19     20.84 o 
   4  12   3     4141.60     4069.85    128.66 o 
   6  12   3     2278.28     2247.28     98.99 o 
   8  12   3      391.26      400.78     44.56 o 
  10  12   3       68.79       65.34     20.79 o 
  12  12   3      227.24      201.84     28.33 o 
 -15  13   3      455.31      449.44     34.42 o 
 -13  13   3       22.95       22.78     13.95 o 
 -11  13   3      392.59      399.99     30.45 o 
  -9  13   3       77.18       54.85     11.82 o 
  -7  13   3        0.59        1.82      9.24 o 
  -5  13   3      432.50      382.47     31.44 o 
  -3  13   3      656.15      485.49     30.08 o 
  -1  13   3       74.79       78.18     17.27 o 
   1  13   3     1464.65     1281.39     59.18 o 
   3  13   3       82.45       61.14     17.53 o 
   5  13   3      747.93      749.56     59.39 o 
   7  13   3      289.52      266.78     41.49 o 
   9  13   3       28.24       89.09     25.75 o 
  11  13   3      164.24      147.54     31.30 o 
 -12  14   3        1.37        7.51     12.90 o 
 -10  14   3        0.19       16.68     12.36 o 
  -8  14   3      283.02      246.52     24.20 o 
  -6  14   3        7.16       12.68      9.54 o 
  -4  14   3      225.24      144.17     21.44 o 
  -2  14   3       16.58       31.05     11.92 o 
   0  14   3        1.75      -15.18     11.76 o 
   2  14   3       10.44       20.56     20.98 o 
   4  14   3      213.93      288.38     31.94 o 
   6  14   3      194.10      226.62     36.40 o 
   8  14   3       81.33       59.01     21.51 o 
  10  14   3       12.94        0.66     14.08 o 
  -9  15   3        1.38       39.13     11.48 o 
  -7  15   3      255.51      264.01     35.86 o 
  -5  15   3      139.49      164.20     25.36 o 
  -3  15   3      182.42      351.43     55.12 o 
  -1  15   3        6.11       12.93     13.90 o 
   1  15   3      222.48      310.80     40.21 o 
   3  15   3       25.93       52.28     21.64 o 
   5  15   3       32.82       14.91     14.75 o 
   7  15   3       70.09      130.50     31.32 o 
  -6  16   3        9.99       46.18     16.93 o 
  -4  16   3      483.22      585.14     45.42 o 
  -2  16   3        5.61       26.07     14.34 o 
   0  16   3      549.13      586.59     45.69 o 
   2  16   3        3.92       -2.44     12.78 o 
 -24   0   4       90.15       87.17     27.04 o 
 -22   0   4       12.48       34.27     15.81 o 
 -20   0   4     4922.66     4790.31    135.95 o 
 -18   0   4     2360.49     2417.25     90.14 o 
 -16   0   4      146.13      138.81     22.10 o 
 -14   0   4      616.43      667.55     40.37 o 
 -12   0   4     2753.16     2652.66    147.81 o 
 -10   0   4     2445.95     2077.85     56.72 o 
  -8   0   4     2493.16     2317.02     49.01 o 
  -6   0   4    20943.63    21231.19    115.92 o 
  -4   0   4     3275.42     2868.71     58.52 o 
  -2   0   4       70.17      104.81      6.68 o 
   0   0   4    36480.93    36779.17    253.56 o 
   2   0   4      599.36      585.84     16.34 o 
   4   0   4     1449.15     1434.61     24.04 o 
   6   0   4    27406.85    27934.28    201.05 o 
   8   0   4     2939.69     3067.89    144.90 o 
  10   0   4        5.03       40.74     50.63 o 
  12   0   4     4232.01     4512.47    112.60 o 
  14   0   4       79.34      103.89     24.09 o 
  16   0   4      170.91      125.25     52.83 o 
  18   0   4       51.93       12.80     14.82 o 
  20   0   4       11.73       70.20    104.15 o 
 -25   1   4      531.43      459.41     41.56 o 
 -23   1   4      366.78      332.30     34.60 o 
 -21   1   4        2.69       30.11     15.64 o 
 -19   1   4     1173.09     1150.40     45.99 o 
 -17   1   4     1469.96     1479.29     47.97 o 
 -15   1   4     3027.97     3080.30     63.29 o 
 -13   1   4     3956.99     3940.40     75.95 o 
 -11   1   4     6805.98     6846.38     89.61 o 
  -9   1   4     3306.85     3408.40     55.40 o 
  -7   1   4      538.82      453.05     12.28 o 
  -5   1   4    10152.34    10297.49     96.10 o 
  -3   1   4    55248.79    53137.67    288.12 o 
  -1   1   4     5791.00     5225.30     28.50 o 
   1   1   4    17914.38    16996.83     88.35 o 
   3   1   4     2378.48     2666.28     23.59 o 
   5   1   4      569.82      516.69     16.41 o 
   7   1   4    39087.83    38769.25    335.54 o 
   9   1   4        0.01        9.93     10.00 o 
  11   1   4     6727.93     6701.63     92.90 o 
  13   1   4      388.68      327.37     23.44 o 
  15   1   4       46.63       57.63     13.65 o 
  17   1   4       95.40      119.30     18.54 o 
  19   1   4      245.14      255.09     28.79 o 
 -24   2   4       61.55       49.87     16.00 o 
 -22   2   4      430.08      423.23     36.59 o 
 -20   2   4      139.73      138.87     22.43 o 
 -18   2   4      923.51      988.85     58.94 o 
 -16   2   4        1.82       17.45      9.96 o 
 -14   2   4      561.16      518.73     30.13 o 
 -12   2   4      748.95      805.98     33.37 o 
 -10   2   4     2718.20     2752.77     67.34 o 
  -8   2   4      994.85      921.96     24.94 o 
  -6   2   4       63.63       87.97      6.10 o 
  -4   2   4     4022.27     3929.66     41.29 o 
  -2   2   4       29.99       16.71      2.89 o 
   0   2   4    18195.45    18643.39     68.16 o 
   2   2   4      431.16      428.35      9.62 o 
   4   2   4     3823.95     4115.10     52.69 o 
   6   2   4       47.87       46.67      6.70 o 
   8   2   4      938.83      972.93     31.43 o 
  10   2   4      287.27      258.66     18.45 o 
  12   2   4       20.53       13.95      8.96 o 
  14   2   4      370.56      331.62     24.88 o 
  16   2   4       61.37       50.15     16.08 o 
  18   2   4       22.45       23.98     11.65 o 
  20   2   4        1.33       -8.89     11.35 o 
 -23   3   4       56.03       63.23     15.83 o 
 -21   3   4      556.87      519.31     39.42 o 
 -19   3   4       51.26       48.69     15.07 o 
 -17   3   4     2009.50     1895.71     63.85 o 
 -15   3   4      670.31      739.61     37.29 o 
 -13   3   4      556.06      592.85     30.80 o 
 -11   3   4      160.76      163.45     18.49 o 
  -9   3   4     2475.37     2467.24     58.92 o 
  -7   3   4     4901.63     5061.23     81.85 o 
  -5   3   4     5101.60     5423.82     47.51 o 
  -3   3   4     1029.52     1106.11     15.89 o 
  -1   3   4      743.96      785.61     11.99 o 
   1   3   4     1332.24     1357.21     25.72 o 
   3   3   4      828.07      797.17     23.97 o 
   5   3   4     1260.31     1195.23     36.67 o 
   7   3   4      179.21      143.98     12.72 o 
   9   3   4       15.06       22.22      4.37 o 
  11   3   4      189.00      220.84     20.27 o 
  13   3   4       14.62       36.56     11.00 o 
  15   3   4      389.16      379.30     27.66 o 
  17   3   4        2.59       18.91     11.43 o 
  19   3   4      113.59      120.36     19.30 o 
 -24   4   4        2.33       -3.35     12.73 o 
 -22   4   4      190.27      155.16     25.16 o 
 -20   4   4       65.08       57.08     15.95 o 
 -18   4   4      676.76      684.99     41.28 o 
 -16   4   4       16.14       21.09     10.66 o 
 -14   4   4        7.93       13.36     10.89 o 
 -12   4   4        9.21       30.93     11.72 o 
 -10   4   4      897.88      952.60     65.90 o 
  -8   4   4        9.61       26.42     10.83 o 
  -6   4   4        0.91       21.32      4.85 o 
  -4   4   4      325.07      256.37     10.77 o 
  -2   4   4       15.33       15.14      5.85 o 
   0   4   4       49.35       85.46      8.23 o 
   2   4   4      417.56      333.21     14.31 o 
   4   4   4     1956.91     1899.97     40.10 o 
   6   4   4        9.91       -1.23      9.61 o 
   8   4   4     1774.78     1764.50     53.58 o 
  10   4   4      306.20      263.09     22.29 o 
  12   4   4      223.36      253.90     24.10 o 
  14   4   4       23.24       46.58     15.15 o 
  16   4   4      275.22      245.36     26.70 o 
  18   4   4       14.29       26.85     11.82 o 
 -23   5   4       50.44       55.65     16.95 o 
 -21   5   4        8.61       11.72     13.56 o 
 -19   5   4      697.86      660.95     43.17 o 
 -17   5   4      878.72      919.84     46.51 o 
 -15   5   4     1436.27     1383.82     63.89 o 
 -13   5   4     2386.08     2514.48     79.16 o 
 -11   5   4       18.81       50.85     11.76 o 
  -9   5   4     1047.02     1250.71     37.35 o 
  -7   5   4     5635.79     5949.42     67.91 o 
  -5   5   4     3579.14     3851.33     46.02 o 
  -3   5   4    14397.21    14702.88     90.53 o 
  -1   5   4     2284.79     2782.55     30.94 o 
   1   5   4      511.58      504.75     23.90 o 
   3   5   4      569.60      633.56     18.38 o 
   5   5   4     3268.20     3397.36     57.89 o 
   7   5   4       30.64       43.77      7.00 o 
   9   5   4      476.61      484.43     31.40 o 
  11   5   4      673.44      739.35     56.38 o 
  13   5   4       53.47       45.35     13.43 o 
  15   5   4       97.59      142.15     21.28 o 
  17   5   4       92.29       67.07     30.53 o 
  19   5   4       42.95       37.14     14.69 o 
 -22   6   4      299.33      296.98     41.24 o 
 -20   6   4      763.89      795.82     48.60 o 
 -18   6   4        0.65        9.84     12.55 o 
 -16   6   4       94.57      110.51     21.91 o 
 -14   6   4      530.48      563.82     41.06 o 
 -12   6   4      149.53      142.08     20.19 o 
 -10   6   4      289.58      311.79     20.44 o 
  -8   6   4      152.97      175.19     13.70 o 
  -6   6   4      318.17      238.99     14.73 o 
  -4   6   4     4809.91     4499.83     89.81 o 
  -2   6   4     2431.50     2349.70     32.48 o 
   0   6   4     6533.66     6163.72    101.43 o 
   2   6   4      189.32      152.81     14.29 o 
   4   6   4      106.85      144.38     13.33 o 
   6   6   4      192.46      180.68     13.54 o 
   8   6   4     5349.61     5356.02    100.85 o 
  10   6   4      566.28      605.66     36.48 o 
  12   6   4        6.39       16.71     13.72 o 
  14   6   4       27.85       42.73     14.17 o 
  16   6   4      389.54      315.05     31.48 o 
  18   6   4       24.68        0.93     12.49 o 
 -21   7   4       43.87       53.03     16.63 o 
 -19   7   4        4.18       23.33     12.71 o 
 -17   7   4      237.19      189.66     35.13 o 
 -15   7   4        7.94      -14.00     17.01 o 
 -13   7   4        9.97       11.48     12.01 o 
 -11   7   4     1547.66     1488.20     41.08 o 
  -9   7   4     1935.28     1982.10     41.08 o 
  -7   7   4      336.50      370.73     18.71 o 
  -5   7   4     2152.60     2258.53     40.78 o 
  -3   7   4     1159.25     1140.64     24.77 o 
  -1   7   4     1541.59     1465.84     28.96 o 
   1   7   4      125.39      110.29      8.58 o 
   3   7   4     1418.01     1408.45     49.62 o 
   5   7   4     1023.90      982.68     33.12 o 
   7   7   4        6.20       11.06      9.07 o 
   9   7   4      638.01      678.82     39.57 o 
  11   7   4      425.36      465.39     34.88 o 
  13   7   4      114.06      153.19     31.37 o 
  15   7   4       27.35       42.50     13.89 o 
  17   7   4      340.50      381.91     32.14 o 
 -22   8   4       45.96       59.67     17.15 o 
 -20   8   4       14.18       41.65     16.29 o 
 -18   8   4        1.63      -14.35     12.52 o 
 -16   8   4      329.46      316.63     29.06 o 
 -14   8   4     2515.85     2447.76     74.42 o 
 -12   8   4       82.14       68.48     11.02 o 
 -10   8   4        5.53        6.35      7.39 o 
  -8   8   4     3034.84     2871.39     49.39 o 
  -6   8   4      964.71     1022.01     35.83 o 
  -4   8   4      586.27      651.67     19.87 o 
  -2   8   4      489.05      586.17     18.25 o 
   0   8   4        0.56        5.43      4.55 o 
   2   8   4     2496.44     2388.26     39.57 o 
   4   8   4      166.62      235.30     26.02 o 
   6   8   4      291.21      232.31     17.66 o 
   8   8   4      246.90      261.49     32.28 o 
  10   8   4      223.99      227.47     25.19 o 
  12   8   4        4.11      -22.04     14.09 o 
  14   8   4      820.30      853.06     52.09 o 
  16   8   4       11.83       14.18     12.39 o 
 -21   9   4       14.38       18.91     25.47 o 
 -19   9   4      337.81      316.00     39.82 o 
 -17   9   4       35.03        8.60     17.53 o 
 -15   9   4       23.48       12.63     14.55 o 
 -13   9   4     2307.27     2107.62     70.24 o 
 -11   9   4       10.23       13.72      9.71 o 
  -9   9   4     5369.18     5250.49     68.82 o 
  -7   9   4     1018.84      975.44     37.66 o 
  -5   9   4     1648.50     1546.22     33.08 o 
  -3   9   4      241.03      237.31     12.11 o 
  -1   9   4     2623.79     2759.67     40.16 o 
   1   9   4       89.25       83.99     10.35 o 
   3   9   4     5912.60     5876.73     86.56 o 
   5   9   4      637.80      537.03     56.08 o 
   7   9   4      943.57      966.31     48.22 o 
   9   9   4      402.67      440.07     34.81 o 
  11   9   4       26.18        8.78     12.20 o 
  13   9   4      407.74      417.63     37.50 o 
  15   9   4        5.61       -4.85     36.44 o 
 -20  10   4        3.00        2.17     21.20 o 
 -18  10   4        3.52       24.73     13.02 o 
 -16  10   4       17.47        3.66     11.20 o 
 -14  10   4       83.33       74.73     16.77 o 
 -12  10   4      307.78      319.43     28.88 o 
 -10  10   4     2906.43     2925.44     70.66 o 
  -8  10   4      318.26      332.09     24.46 o 
  -6  10   4     3435.53     3420.03     62.90 o 
  -4  10   4     1911.40     1879.94     33.72 o 
  -2  10   4     5285.43     5499.14     59.43 o 
   0  10   4       87.29       46.66      9.53 o 
   2  10   4      236.28      234.94     32.15 o 
   4  10   4      279.14      343.07     38.26 o 
   6  10   4        5.30       65.60     22.68 o 
   8  10   4       40.13       52.28     19.14 o 
  10  10   4       23.20       16.03     13.12 o 
  12  10   4        0.20       42.53     32.66 o 
  14  10   4      247.12      220.36     28.73 o 
 -17  11   4        0.05        4.86     11.40 o 
 -15  11   4       10.90       12.25     11.39 o 
 -13  11   4      606.67      677.69     43.68 o 
 -11  11   4       37.34       -4.11     10.67 o 
  -9  11   4     1001.36      827.63     38.41 o 
  -7  11   4      192.57      163.07     15.85 o 
  -5  11   4      654.82      514.27     22.12 o 
  -3  11   4      211.71      219.42     18.86 o 
  -1  11   4       95.40      120.94     18.63 o 
   1  11   4       67.95       46.23     11.60 o 
   3  11   4       30.56       40.93     16.41 o 
   5  11   4      159.45      107.90     25.05 o 
   7  11   4      868.81      994.91     84.78 o 
   9  11   4      790.48      923.16     65.90 o 
  11  11   4        0.20       18.81     14.83 o 
  13  11   4        9.48      -20.82     23.19 o 
 -16  12   4       77.73      113.90     22.13 o 
 -14  12   4      127.61      138.69     21.48 o 
 -12  12   4       29.55       49.53     14.93 o 
 -10  12   4       46.90       59.64     15.98 o 
  -8  12   4      863.30      876.56     36.24 o 
  -6  12   4      664.60      806.34     42.23 o 
  -4  12   4        8.87       15.95      9.01 o 
  -2  12   4      371.67      406.11     45.93 o 
   0  12   4       52.52       81.16     16.70 o 
   2  12   4      158.40      231.17     32.53 o 
   4  12   4      140.72      222.69     33.32 o 
   6  12   4       36.23       27.10     18.32 o 
   8  12   4      756.64      883.96     67.29 o 
  10  12   4       10.34       22.33     34.51 o 
  12  12   4       43.42       25.98     17.94 o 
 -15  13   4       39.28       52.60     14.68 o 
 -13  13   4      123.46      141.88     20.26 o 
 -11  13   4        3.56       18.26     10.31 o 
  -9  13   4      341.13      367.14     25.36 o 
  -7  13   4      227.47      199.52     22.01 o 
  -5  13   4     1093.37     1067.37     68.22 o 
  -3  13   4       22.09        9.66     11.31 o 
  -1  13   4      360.76      347.60     31.97 o 
   1  13   4        0.21        7.46     12.94 o 
   3  13   4      417.43      467.47     47.44 o 
   5  13   4     2091.82     2312.27    105.55 o 
   7  13   4      676.21      726.51     62.01 o 
   9  13   4      296.45      231.18     36.60 o 
 -12  14   4      283.97      243.26     22.67 o 
 -10  14   4       11.50       14.49     11.13 o 
  -8  14   4      504.40      550.70     41.08 o 
  -6  14   4      356.39      487.30     39.18 o 
  -4  14   4       38.31       32.56     12.83 o 
  -2  14   4       21.37        7.21     14.11 o 
   0  14   4      112.96      102.52     18.85 o 
   2  14   4      665.01      709.85     62.52 o 
   4  14   4      124.82      112.07     22.29 o 
   6  14   4      295.97      360.15     46.05 o 
   8  14   4        4.93       10.63     24.67 o 
  -9  15   4      312.39      300.29     38.63 o 
  -7  15   4      134.76      193.03     26.91 o 
  -5  15   4      357.76      303.90     32.45 o 
  -3  15   4      648.97      669.58     62.40 o 
  -1  15   4      178.62      138.85     22.99 o 
   1  15   4      546.98      596.89     45.56 o 
   3  15   4      147.91      149.20     32.22 o 
   5  15   4      233.26      251.82     30.71 o 
  -2  16   4       48.43       49.27     17.85 o 
 -25   1   5       49.49       71.40     19.99 o 
 -23   1   5      131.46      154.27     33.46 o 
 -21   1   5      891.01      832.56     51.17 o 
 -19   1   5      692.11      645.64     40.13 o 
 -17   1   5        5.38       18.06     11.58 o 
 -15   1   5      895.63      929.76     40.54 o 
 -13   1   5      331.07      295.36     21.15 o 
 -11   1   5     1529.91     1576.95     41.90 o 
  -9   1   5     1368.77     1609.42     29.16 o 
  -7   1   5      954.43     1068.02     35.69 o 
  -5   1   5     6514.24     6529.97     69.77 o 
  -3   1   5      789.76      823.73     12.57 o 
  -1   1   5     9157.70     9177.67     50.68 o 
   1   1   5       55.12       28.20      3.33 o 
   3   1   5     4156.70     4054.07     37.57 o 
   5   1   5     4086.35     4097.15     38.01 o 
   7   1   5     2963.46     2818.08     48.13 o 
   9   1   5      569.85      556.94     25.58 o 
  11   1   5     1501.21     1444.01     44.49 o 
  13   1   5       38.65       34.87     11.74 o 
  15   1   5        8.37       14.05     12.79 o 
  17   1   5      121.98      137.60     19.11 o 
  19   1   5       14.83       10.71     17.89 o 
 -24   2   5        0.27       16.33     15.02 o 
 -22   2   5       26.15       80.26     21.21 o 
 -20   2   5     2530.99     2385.93     78.43 o 
 -18   2   5      147.95      166.53     21.10 o 
 -16   2   5      823.45      820.18     39.83 o 
 -14   2   5      429.01      376.19     24.92 o 
 -12   2   5     1240.58     1058.81     37.05 o 
 -10   2   5      627.58      652.55     36.34 o 
  -8   2   5     1246.20     1609.83     25.14 o 
  -6   2   5     1994.91     1771.92     48.92 o 
  -4   2   5     2307.26     2466.43     59.08 o 
  -2   2   5      838.23      978.56     14.79 o 
   0   2   5      951.29      894.17     13.70 o 
   2   2   5      632.10      561.76     12.40 o 
   4   2   5       35.73       27.75      3.90 o 
   6   2   5        5.41       14.06      4.55 o 
   8   2   5     1046.37     1014.86     29.83 o 
  10   2   5      329.15      294.48     20.60 o 
  12   2   5      220.58      242.30     20.58 o 
  14   2   5      336.87      319.74     24.90 o 
  16   2   5       79.17      120.57     17.12 o 
  18   2   5       17.05       10.41     10.48 o 
 -23   3   5       39.73       90.04     19.65 o 
 -21   3   5        1.95       15.61     15.27 o 
 -19   3   5       87.60      128.34     22.35 o 
 -17   3   5       16.23       19.43     11.21 o 
 -15   3   5        0.92        5.24      9.20 o 
 -13   3   5     1487.22     1587.40     48.30 o 
 -11   3   5     6807.72     7076.67    130.19 o 
  -9   3   5     4592.97     4860.72     60.04 o 
  -7   3   5     1043.19     1246.70     22.09 o 
  -5   3   5    12703.15    13409.67    144.40 o 
  -3   3   5      341.16      285.28      8.25 o 
  -1   3   5     1431.40     1275.97     16.17 o 
   1   3   5     1476.21     1733.54     30.47 o 
   3   3   5     3193.74     3094.96     55.19 o 
   5   3   5     1067.99      914.91     22.40 o 
   7   3   5        5.93        5.88      5.12 o 
   9   3   5        2.67        3.75      7.14 o 
  11   3   5      807.74      765.17     33.71 o 
  13   3   5      845.09      827.58     37.70 o 
  15   3   5        2.24       45.64     12.14 o 
  17   3   5      129.44      168.74     26.04 o 
 -24   4   5        4.25       19.70     12.97 o 
 -22   4   5       12.37        2.73     15.02 o 
 -20   4   5       67.23       91.21     19.11 o 
 -18   4   5      260.43      239.64     25.38 o 
 -16   4   5      181.14      176.84     23.23 o 
 -14   4   5     2527.91     2506.25     65.20 o 
 -12   4   5     1656.92     1621.86     57.26 o 
 -10   4   5     1124.64     1229.93     44.52 o 
  -8   4   5      456.10      422.53     15.46 o 
  -6   4   5     1377.69     1279.40     24.06 o 
  -4   4   5    11140.04    11481.77     83.50 o 
  -2   4   5     1508.06     1374.49     21.91 o 
   0   4   5     1217.24     1226.82     26.68 o 
   2   4   5     7523.93     7866.55    101.60 o 
   4   4   5      192.57      178.34     15.98 o 
   6   4   5      593.12      686.95     31.96 o 
   8   4   5      879.21      825.54     37.66 o 
  10   4   5      169.26      133.91     15.69 o 
  12   4   5      304.30      280.03     22.31 o 
  14   4   5      241.52      216.61     24.54 o 
  16   4   5        4.00        6.96     12.86 o 
  18   4   5        9.47       -6.24     13.40 o 
 -23   5   5        1.22       14.85     14.85 o 
 -21   5   5       27.46       20.96     17.70 o 
 -19   5   5      255.11      290.41     28.50 o 
 -17   5   5      889.03      924.60     46.11 o 
 -15   5   5       12.25        0.67     12.44 o 
 -13   5   5       69.79       38.52     13.13 o 
 -11   5   5      215.75      215.88     22.09 o 
  -9   5   5      223.23      264.85     16.18 o 
  -7   5   5     4630.72     4347.93     59.17 o 
  -5   5   5      489.03      567.66     16.35 o 
  -3   5   5     3756.47     3407.43     39.74 o 
  -1   5   5      425.28      421.38     16.46 o 
   1   5   5      655.09      601.00     24.42 o 
   3   5   5       91.22       85.85     12.73 o 
   5   5   5     1553.33     1489.80     47.49 o 
   7   5   5     1991.44     1860.13     56.14 o 
   9   5   5     1099.49     1036.52     45.44 o 
  11   5   5     1712.43     1643.09     51.12 o 
  13   5   5       19.30       31.75     11.01 o 
  15   5   5        4.43        0.13      8.53 o 
  17   5   5       12.96       18.65     12.49 o 
 -22   6   5      147.77      169.36     38.31 o 
 -20   6   5      197.39      225.62     26.21 o 
 -18   6   5      310.40      299.72     28.50 o 
 -16   6   5      147.42      142.94     26.27 o 
 -14   6   5     1481.47     1417.09     62.48 o 
 -12   6   5       11.37       42.04     13.91 o 
 -10   6   5      715.46      679.64     28.91 o 
  -8   6   5     1622.02     1470.11     37.41 o 
  -6   6   5     2642.75     2687.23     39.64 o 
  -4   6   5     6120.10     5965.08     64.00 o 
  -2   6   5     9045.48     8797.91     61.76 o 
   0   6   5      950.51     1045.98     28.34 o 
   2   6   5     5720.73     5662.97    115.99 o 
   4   6   5      580.33      537.57     39.30 o 
   6   6   5     2625.62     2713.20     69.09 o 
   8   6   5     1314.91     1401.33     44.47 o 
  10   6   5      127.01      122.18     27.49 o 
  12   6   5        7.58       13.06     14.00 o 
  14   6   5       63.09       57.03     13.61 o 
  16   6   5      112.98       79.37     15.95 o 
 -21   7   5        3.64       16.05     11.41 o 
 -19   7   5      242.06      260.22     28.80 o 
 -17   7   5      322.70      438.22     40.58 o 
 -15   7   5      402.81      398.43     36.37 o 
 -13   7   5     3604.03     3450.35     82.01 o 
 -11   7   5     3442.64     3438.64     77.55 o 
  -9   7   5     1006.56      998.05     30.20 o 
  -7   7   5     2343.09     2339.59     48.80 o 
  -5   7   5      122.29      144.03     11.79 o 
  -3   7   5     5004.77     4937.06     54.69 o 
  -1   7   5     3366.28     3330.35     36.33 o 
   1   7   5       58.18       34.60      8.57 o 
   3   7   5     2404.68     2327.72     59.64 o 
   5   7   5     1707.39     1616.25     70.60 o 
   7   7   5     1183.81     1247.56     50.70 o 
   9   7   5     1836.21     1836.02     53.16 o 
  11   7   5      821.98      799.29     37.95 o 
  13   7   5     1163.44     1278.76     51.26 o 
  15   7   5       46.69       86.67     17.08 o 
 -22   8   5        0.48       28.89     18.19 o 
 -20   8   5        0.05      -19.90     15.30 o 
 -18   8   5      519.18      526.41     38.80 o 
 -16   8   5       53.17       32.06     12.83 o 
 -14   8   5      878.09      846.92     43.74 o 
 -12   8   5     1177.26     1141.16     48.25 o 
 -10   8   5      354.89      348.88     19.55 o 
  -8   8   5     9152.66     9280.18     92.53 o 
  -6   8   5       86.74       88.88     10.80 o 
  -4   8   5     5652.95     5826.92     57.29 o 
  -2   8   5     3229.06     3055.10     39.67 o 
   0   8   5      390.49      356.78     15.37 o 
   2   8   5     7515.99     7292.35     90.76 o 
   4   8   5      259.65      233.31     20.99 o 
   6   8   5     2265.40     2347.12     91.02 o 
   8   8   5      187.33      205.20     23.12 o 
  10   8   5        9.08       26.87     13.59 o 
  12   8   5       44.68       47.48     13.60 o 
  14   8   5      213.76      252.41     30.32 o 
  16   8   5      131.86      166.34     21.50 o 
 -21   9   5       65.89       59.26     25.83 o 
 -19   9   5       76.19       65.97     19.12 o 
 -17   9   5        0.07      -19.07     13.21 o 
 -15   9   5     1430.80     1397.95     66.64 o 
 -13   9   5      181.84      158.28     21.05 o 
 -11   9   5       25.43       -8.01     10.69 o 
  -9   9   5     3023.07     2750.53     52.65 o 
  -7   9   5      861.97      818.41     35.08 o 
  -5   9   5     1377.22     1503.00     31.01 o 
  -3   9   5      327.25      412.84     16.16 o 
  -1   9   5      620.94      524.79     22.24 o 
   1   9   5     1941.82     1992.63     60.91 o 
   3   9   5     5217.23     5150.96    148.68 o 
   5   9   5       83.39       99.43     25.79 o 
   7   9   5      165.96      160.77     26.92 o 
   9   9   5       62.41       79.81     17.75 o 
  11   9   5       19.75       21.80     18.98 o 
  13   9   5      578.45      742.46     49.71 o 
  15   9   5       32.30        8.68     12.42 o 
 -20  10   5      120.94      108.59     27.62 o 
 -18  10   5        5.38       -4.37     13.18 o 
 -16  10   5        5.36        2.14     16.45 o 
 -14  10   5       10.53        8.29     11.28 o 
 -12  10   5     1704.08     1688.07     63.67 o 
 -10  10   5       16.98       16.22     11.15 o 
  -8  10   5      821.45      833.14     37.19 o 
  -6  10   5      395.45      424.08     20.21 o 
  -4  10   5       42.60       37.42      7.05 o 
  -2  10   5      379.47      328.88     18.11 o 
   0  10   5     1034.58      996.58     43.72 o 
   2  10   5      923.77      935.28     44.27 o 
   4  10   5      217.70      203.28     59.62 o 
   6  10   5      250.12      281.41     36.58 o 
   8  10   5        1.81       -4.33     13.08 o 
  10  10   5      313.27      351.75     33.49 o 
  12  10   5       71.55       37.25     21.00 o 
  14  10   5      337.84      351.51     37.29 o 
 -17  11   5       54.04       52.45     16.77 o 
 -15  11   5      144.01      149.99     21.82 o 
 -13  11   5      535.31      529.90     38.08 o 
 -11  11   5      836.64      822.08     39.92 o 
  -9  11   5       20.24       22.37      8.64 o 
  -7  11   5       70.85       70.72     12.43 o 
  -5  11   5      151.12      194.50     19.82 o 
  -3  11   5     2310.56     2337.99     73.14 o 
  -1  11   5        0.25        2.13     10.49 o 
   1  11   5        1.68        5.72      8.72 o 
   3  11   5        7.88       -3.43     12.21 o 
   5  11   5      871.34      787.15     59.03 o 
   7  11   5      803.67      890.73     65.12 o 
   9  11   5     1699.84     1746.83     93.60 o 
  11  11   5        2.06       17.93     17.44 o 
 -16  12   5      135.06      232.13     68.60 o 
 -14  12   5      106.15      117.02     21.40 o 
 -12  12   5      568.61      537.25     34.87 o 
 -10  12   5       39.04       33.05     10.59 o 
  -8  12   5      354.71      492.87     31.81 o 
  -6  12   5      612.07      688.49     37.51 o 
  -4  12   5      131.41      189.45     28.61 o 
  -2  12   5      355.80      258.48     27.52 o 
   0  12   5     1228.01     1143.89     55.66 o 
   2  12   5       41.74       92.11     24.29 o 
   4  12   5       19.82       44.74     20.60 o 
   6  12   5      190.34      146.79     27.85 o 
   8  12   5      752.23      703.35     60.64 o 
  10  12   5     1257.23     1244.71     82.90 o 
 -15  13   5       14.85        6.21     24.21 o 
 -13  13   5       32.53       62.70     16.27 o 
 -11  13   5       18.27       44.53     12.96 o 
  -9  13   5      190.33      208.33     22.68 o 
  -7  13   5      293.49      353.50     31.67 o 
  -5  13   5       10.26        6.50     10.27 o 
  -3  13   5      658.00      707.60     44.95 o 
  -1  13   5       75.31      126.98     20.50 o 
   1  13   5       85.57      104.11     20.52 o 
   3  13   5      178.07      228.09     36.44 o 
   5  13   5      289.88      302.22     39.73 o 
   7  13   5      351.98      321.63     43.52 o 
   9  13   5      546.35      586.59     58.69 o 
 -12  14   5       15.45       14.30     13.54 o 
 -10  14   5      190.11      199.16     24.03 o 
  -8  14   5        0.10       23.77     13.97 o 
  -6  14   5       21.21       31.41     15.13 o 
  -4  14   5       24.18       37.69     14.48 o 
  -2  14   5       73.65       33.98     25.54 o 
   0  14   5       82.32       90.54     20.47 o 
   2  14   5        0.09       13.01     13.92 o 
   4  14   5       66.67      131.73     35.66 o 
   6  14   5      216.35      252.60     37.48 o 
  -9  15   5       33.99       28.80     17.75 o 
  -7  15   5      190.07      204.39     28.16 o 
  -5  15   5      185.57      241.24     29.50 o 
  -3  15   5       35.74       14.35     12.69 o 
  -1  15   5       51.94       91.66     35.78 o 
   1  15   5       24.83       62.17     17.97 o 
   3  15   5       17.42        3.14     12.83 o 
 -24   0   6      803.60      748.09     88.78 o 
 -22   0   6     1567.86     1712.18    126.64 o 
 -20   0   6     1225.19     1297.45    103.21 o 
 -18   0   6      739.07      608.53     67.21 o 
 -16   0   6    16641.24    16201.02    313.07 o 
 -14   0   6      701.08      628.03     59.89 o 
 -12   0   6     1567.38     1605.41     83.04 o 
 -10   0   6        1.63        6.34      5.27 o 
  -8   0   6        5.72        4.31      3.36 o 
  -6   0   6    31537.71    29287.19    230.19 o 
  -4   0   6     2262.17     2336.69     61.98 o 
  -2   0   6     7497.36     7188.16     67.69 o 
   0   0   6     1790.21     1643.94     33.53 o 
   2   0   6      254.30      253.37     19.44 o 
   4   0   6    19431.36    18631.29    127.68 o 
   6   0   6       13.37       11.68      7.08 o 
   8   0   6     4841.42     4400.20     88.48 o 
  10   0   6    11368.36    10735.19    132.33 o 
  12   0   6     1252.10     1283.29     62.72 o 
  14   0   6      110.89       84.42     33.35 o 
  16   0   6      722.44      526.23     74.26 o 
 -25   1   6        4.89       12.94     19.41 o 
 -23   1   6      255.23      249.66     29.16 o 
 -21   1   6      408.34      419.88     34.59 o 
 -19   1   6      152.34      115.69     18.57 o 
 -17   1   6      158.81      190.97     21.09 o 
 -15   1   6      819.67      782.90     35.88 o 
 -13   1   6       58.91       71.66     11.79 o 
 -11   1   6     2381.93     2328.26     61.07 o 
  -9   1   6     6833.06     6241.95     70.16 o 
  -7   1   6    13288.14    13157.75     95.90 o 
  -5   1   6     7955.63     7969.07     54.73 o 
  -3   1   6     4283.19     4005.94     39.07 o 
  -1   1   6     8939.23     8687.43     63.52 o 
   1   1   6     5428.19     5396.24     50.34 o 
   3   1   6      246.72      181.12      8.47 o 
   5   1   6    11855.65    11394.28     90.34 o 
   7   1   6      893.53      973.47     24.53 o 
   9   1   6    11094.84    10700.41     89.22 o 
  11   1   6     2143.98     2046.71     47.83 o 
  13   1   6      347.32      327.56     24.24 o 
  15   1   6      543.33      518.26     71.12 o 
  17   1   6        2.99       36.40     19.38 o 
 -24   2   6       42.85       41.53     23.91 o 
 -22   2   6       14.28      -22.98     14.63 o 
 -20   2   6     1003.77      924.64     48.54 o 
 -18   2   6      670.61      639.57     37.75 o 
 -16   2   6      832.86      805.62     38.55 o 
 -14   2   6      120.22      110.95     14.01 o 
 -12   2   6      250.32      293.63     19.34 o 
 -10   2   6     1231.89     1190.40     25.52 o 
  -8   2   6      210.67      195.58     13.34 o 
  -6   2   6    10812.15    10813.58    151.26 o 
  -4   2   6     1233.64     1214.81     23.28 o 
  -2   2   6      952.56      894.64     17.46 o 
   0   2   6      815.54      803.68     17.85 o 
   2   2   6      352.90      346.53     13.02 o 
   4   2   6     3025.64     2899.03     33.36 o 
   6   2   6      997.03      983.16     23.55 o 
   8   2   6     2164.33     2026.09     37.22 o 
  10   2   6       71.32       57.54      8.76 o 
  12   2   6       39.60       27.33      8.50 o 
  14   2   6       54.70       48.33     14.65 o 
  16   2   6      171.50      132.89     54.05 o 
 -23   3   6       48.97       67.83     24.49 o 
 -21   3   6      424.52      466.16     35.82 o 
 -19   3   6        1.22        4.47     10.85 o 
 -17   3   6      416.16      375.65     28.23 o 
 -15   3   6      144.56      163.31     17.83 o 
 -13   3   6      553.61      563.05     28.20 o 
 -11   3   6     4732.87     4817.44     71.50 o 
  -9   3   6     4878.42     4973.22     69.18 o 
  -7   3   6       25.88       13.09      2.86 o 
  -5   3   6     3196.20     3354.81     55.11 o 
  -3   3   6     3432.11     3581.20     48.53 o 
  -1   3   6     4979.09     4954.99     60.79 o 
   1   3   6     1948.11     1829.18     45.54 o 
   3   3   6       88.56       94.10      6.92 o 
   5   3   6      978.50      987.52     20.55 o 
   7   3   6      341.68      255.94     12.87 o 
   9   3   6        7.26       10.25      6.34 o 
  11   3   6        7.70       17.07      7.72 o 
  13   3   6        3.21        0.66      8.79 o 
  15   3   6        0.92       22.56     14.62 o 
  17   3   6        8.39      -25.46     13.40 o 
 -24   4   6       37.15       73.01     25.63 o 
 -22   4   6        8.67       -1.93     15.39 o 
 -20   4   6      199.93      204.25     24.92 o 
 -18   4   6     1202.61     1106.71     49.97 o 
 -16   4   6      378.87      309.27     25.39 o 
 -14   4   6     3084.76     3067.43     69.83 o 
 -12   4   6       64.63       75.99     14.15 o 
 -10   4   6     2966.30     2980.39     64.54 o 
  -8   4   6     1494.67     1430.92     35.11 o 
  -6   4   6     1106.06     1111.98     21.44 o 
  -4   4   6     5277.63     5109.56     57.64 o 
  -2   4   6     6048.76     5775.33    106.28 o 
   0   4   6     4465.98     4581.78     60.17 o 
   2   4   6     2010.72     2046.84     64.18 o 
   4   4   6       16.39       12.89      5.84 o 
   6   4   6      753.83      722.79     29.68 o 
   8   4   6      340.44      329.28     18.97 o 
  10   4   6      279.65      332.19     22.67 o 
  12   4   6       20.12       29.68      9.31 o 
  14   4   6       29.58       38.02     22.65 o 
  16   4   6       45.50       83.25     25.69 o 
 -23   5   6       64.43       58.97     23.40 o 
 -21   5   6       29.24       77.95     23.99 o 
 -19   5   6       78.60       72.22     15.83 o 
 -17   5   6      685.28      658.44     38.17 o 
 -15   5   6      312.68      278.68     23.64 o 
 -13   5   6      487.83      524.13     28.56 o 
 -11   5   6      226.84      229.31     21.75 o 
  -9   5   6        1.28        9.01      7.50 o 
  -7   5   6       48.24       24.94      7.58 o 
  -5   5   6      578.23      720.33     18.81 o 
  -3   5   6     2234.76     1917.04     27.81 o 
  -1   5   6      799.31      757.77     25.76 o 
   1   5   6      158.87      142.87     17.14 o 
   3   5   6       81.62       71.51     21.91 o 
   5   5   6      144.83      130.97     13.47 o 
   7   5   6     1626.07     1720.02     47.97 o 
   9   5   6       50.75       47.16      9.12 o 
  11   5   6     1796.13     1884.85     55.42 o 
  13   5   6        1.47        8.10      8.23 o 
  15   5   6        1.32       33.04     17.18 o 
 -22   6   6       46.52       74.69     23.64 o 
 -20   6   6      147.05      170.32     32.74 o 
 -18   6   6      385.93      369.93     30.59 o 
 -16   6   6      596.96      501.35     51.32 o 
 -14   6   6     4719.65     4723.32     89.04 o 
 -12   6   6     1001.37      854.15     53.15 o 
 -10   6   6      832.93      907.70     33.08 o 
  -8   6   6      108.23      124.67     11.48 o 
  -6   6   6     1013.08     1028.34     24.21 o 
  -4   6   6     3732.71     3778.39     49.75 o 
  -2   6   6      697.04      612.68     40.21 o 
   0   6   6      834.88      930.29     33.32 o 
   2   6   6       32.17       72.83     14.57 o 
   4   6   6       50.00       78.74     18.26 o 
   6   6   6      237.34      237.37     19.26 o 
   8   6   6     1174.49     1220.66     42.75 o 
  10   6   6      142.25      108.37     14.47 o 
  12   6   6       28.08       61.65     13.05 o 
  14   6   6       49.78       37.98     18.95 o 
  16   6   6       47.82       52.53     22.33 o 
 -21   7   6       29.94       49.62     21.39 o 
 -19   7   6      181.24      119.91     25.31 o 
 -17   7   6        2.57      -11.31     11.84 o 
 -15   7   6      107.18      168.52     18.58 o 
 -13   7   6       14.11        9.11      8.20 o 
 -11   7   6      997.26      990.68     39.86 o 
  -9   7   6        7.27        1.33      7.25 o 
  -7   7   6      130.62      142.30     10.46 o 
  -5   7   6      148.90      150.81     11.60 o 
  -3   7   6     2214.09     2088.79     32.02 o 
  -1   7   6     1867.62     1913.19     43.06 o 
   1   7   6      847.77      862.28     40.44 o 
   3   7   6      259.16      282.77     26.30 o 
   5   7   6      329.88      421.82     38.89 o 
   7   7   6     1201.00     1194.71     42.43 o 
   9   7   6       27.77       28.62     10.60 o 
  11   7   6      651.30      621.71     34.56 o 
  13   7   6      177.81      151.58     23.14 o 
  15   7   6       23.45       51.67     20.50 o 
 -20   8   6       91.50       70.71     20.50 o 
 -18   8   6        0.26        8.79     30.49 o 
 -16   8   6       50.25       28.65     11.25 o 
 -14   8   6      192.68      187.06     17.70 o 
 -12   8   6       28.87       16.03      9.56 o 
 -10   8   6     2810.90     2650.99     61.86 o 
  -8   8   6     2185.78     2178.31     61.20 o 
  -6   8   6      516.21      549.00     21.48 o 
  -4   8   6     2234.47     2149.61     35.48 o 
  -2   8   6     1123.68     1159.01     30.74 o 
   0   8   6      547.95      508.71     31.48 o 
   2   8   6     2482.55     2414.35     89.82 o 
   4   8   6      434.10      423.13     39.83 o 
   6   8   6       51.70       22.23      9.82 o 
   8   8   6      380.30      390.48     25.49 o 
  10   8   6      223.95      186.45     31.45 o 
  12   8   6       15.29       23.73     15.01 o 
  14   8   6      127.12      117.69     37.29 o 
 -19   9   6       14.98      -18.40     20.50 o 
 -17   9   6       19.75       -9.60     15.41 o 
 -15   9   6      706.51      651.51     53.00 o 
 -13   9   6      292.95      278.93     26.03 o 
 -11   9   6     2530.43     2458.10     71.05 o 
  -9   9   6        3.13       14.20     15.68 o 
  -7   9   6     2743.96     2667.90     48.04 o 
  -5   9   6     1113.04     1006.90     29.62 o 
  -3   9   6     5570.48     5488.23     68.33 o 
  -1   9   6     1458.47     1332.94     41.66 o 
   1   9   6      901.01      913.47     43.66 o 
   3   9   6      252.77      238.95     24.95 o 
   5   9   6       27.09       34.76     16.89 o 
   7   9   6       56.82       49.57     16.80 o 
   9   9   6       49.33       65.86     23.45 o 
  11   9   6      210.40      154.10     21.73 o 
  13   9   6       66.85       31.31     31.82 o 
 -18  10   6      262.98      340.05     42.38 o 
 -16  10   6        4.08       35.11     21.00 o 
 -14  10   6      642.21      642.11     54.28 o 
 -12  10   6      260.16      255.32     22.98 o 
 -10  10   6      219.40      238.31     18.90 o 
  -8  10   6       42.29       49.97      9.64 o 
  -6  10   6     3724.53     3658.54     66.22 o 
  -4  10   6        5.19        7.16      6.57 o 
  -2  10   6      653.50      682.87     27.16 o 
   0  10   6     2137.64     2167.09     67.36 o 
   2  10   6      138.48      147.64     19.75 o 
   4  10   6       18.16       16.47     10.66 o 
   6  10   6      146.33      154.31     41.84 o 
   8  10   6        0.13      -23.62     11.81 o 
  10  10   6        8.39       34.43     21.05 o 
  12  10   6      151.68      161.25     25.16 o 
 -17  11   6       11.94       29.31     20.84 o 
 -15  11   6      123.60      115.61     26.68 o 
 -13  11   6      519.38      605.55     70.35 o 
 -11  11   6        0.43       -0.83      9.11 o 
  -9  11   6        0.04        6.56      9.45 o 
  -7  11   6      567.19      460.82     25.38 o 
  -5  11   6      220.65      233.92     22.41 o 
  -3  11   6     3272.35     3377.86     88.34 o 
  -1  11   6       49.90       52.26     13.95 o 
   1  11   6      338.86      332.83     28.31 o 
   3  11   6        9.76        4.86     11.73 o 
   5  11   6       49.77       74.95     17.65 o 
   7  11   6      257.17      315.62     70.01 o 
   9  11   6      202.74      191.08     39.39 o 
  11  11   6       54.05       31.57     17.50 o 
 -16  12   6       12.12       41.97     38.31 o 
 -14  12   6       24.42       57.69     22.69 o 
 -12  12   6        2.87       -4.81     12.38 o 
 -10  12   6        1.52        9.23     13.20 o 
  -8  12   6        2.38        3.95     11.57 o 
  -6  12   6       14.78       17.45     10.96 o 
  -4  12   6      460.80      514.16     37.22 o 
  -2  12   6      130.21       97.72     18.23 o 
   0  12   6      445.09      550.14     39.49 o 
   2  12   6      114.29      176.03     31.44 o 
   4  12   6       33.73       28.28     15.15 o 
   6  12   6       32.41       40.68     20.98 o 
   8  12   6      123.12      141.92     29.72 o 
 -13  13   6       53.48       90.32     31.26 o 
 -11  13   6     1084.13     1294.86     65.50 o 
  -9  13   6       72.22      110.10     20.53 o 
  -7  13   6      117.54      133.57     20.91 o 
  -5  13   6       41.51       83.77     17.21 o 
  -3  13   6      219.89      177.56     27.78 o 
  -1  13   6     1323.52     1410.17     64.27 o 
   1  13   6       89.19      107.46     20.87 o 
   3  13   6      261.57      305.86     40.58 o 
   5  13   6        0.19       -9.07     15.63 o 
   7  13   6      166.57      123.37     28.77 o 
 -10  14   6       32.66       65.95     23.03 o 
  -8  14   6      126.66      188.97     33.28 o 
  -6  14   6        5.69       43.73     38.84 o 
  -4  14   6        2.26       35.24     15.50 o 
  -2  14   6      299.44      356.52     35.62 o 
   0  14   6      314.02      385.44     35.90 o 
   2  14   6      746.57      822.28     53.18 o 
   4  14   6       11.53       58.44     22.20 o 
  -5  15   6       18.90       -6.77     12.89 o 
  -3  15   6      128.31      112.00     28.54 o 
  -1  15   6      586.98      679.08     51.73 o 
 -23   1   7      311.22      338.52     42.76 o 
 -21   1   7       86.25      103.42     23.28 o 
 -19   1   7      132.09      141.36     25.97 o 
 -17   1   7     1905.87     1642.57     73.47 o 
 -15   1   7       13.18       12.86     13.08 o 
 -13   1   7     1519.53     1453.68     58.91 o 
 -11   1   7     3873.63     3436.70     60.34 o 
  -9   1   7      111.83      113.13      7.46 o 
  -7   1   7     1757.33     1621.41     44.75 o 
  -5   1   7       25.46       42.29      4.48 o 
  -3   1   7     1089.09      980.81     22.20 o 
  -1   1   7     5594.57     5260.11     60.33 o 
   1   1   7        7.83       14.12      4.08 o 
   3   1   7      890.08      784.27     19.65 o 
   5   1   7      545.74      502.84     14.48 o 
   7   1   7       34.47       30.89      7.89 o 
   9   1   7     1061.27     1007.94     45.28 o 
  11   1   7      482.94      432.17     32.44 o 
  13   1   7        6.98       10.67     33.82 o 
  15   1   7      501.13      410.02     47.77 o 
 -24   2   7      338.95      423.08     49.48 o 
 -22   2   7        2.82       -4.61     12.72 o 
 -20   2   7        1.22       24.91     18.18 o 
 -18   2   7     1633.65     1575.52     96.23 o 
 -16   2   7      468.91      406.07     26.82 o 
 -14   2   7      613.95      595.44     29.28 o 
 -12   2   7     2539.53     2605.40     63.84 o 
 -10   2   7      247.52      208.02     15.08 o 
  -8   2   7     4051.95     3868.41     47.50 o 
  -6   2   7     1148.47     1263.46     22.21 o 
  -4   2   7     1379.62     1427.19     24.35 o 
  -2   2   7      701.09      532.78     18.48 o 
   0   2   7      491.81      506.28     17.36 o 
   2   2   7     1674.19     1541.89     29.87 o 
   4   2   7      992.81      976.71     19.07 o 
   6   2   7      851.31      846.82     20.84 o 
   8   2   7      107.78      133.54     17.29 o 
  10   2   7        0.48       17.88     21.36 o 
  12   2   7       37.32       52.97     17.27 o 
  14   2   7     1195.47     1110.25     57.11 o 
  16   2   7       25.66      116.16     28.48 o 
 -23   3   7      202.22      212.99     35.13 o 
 -21   3   7      109.41      182.47     31.73 o 
 -19   3   7      389.83      252.09     32.37 o 
 -17   3   7       63.46       50.24     17.03 o 
 -15   3   7      467.30      542.59     29.85 o 
 -13   3   7      266.82      266.84     17.09 o 
 -11   3   7     3902.75     3817.76     57.77 o 
  -9   3   7      282.59      229.27     14.68 o 
  -7   3   7        3.83        4.22      4.43 o 
  -5   3   7      506.50      572.70     26.69 o 
  -3   3   7      192.71      122.84      6.61 o 
  -1   3   7    16166.05    15597.69    206.40 o 
   1   3   7      772.65      612.00     12.52 o 
   3   3   7     4804.29     4313.33     82.84 o 
   5   3   7     1732.86     1674.89     34.93 o 
   7   3   7        6.08       12.88      5.30 o 
   9   3   7      108.67      134.25     16.54 o 
  11   3   7      202.12      183.62     23.73 o 
  13   3   7      483.64      557.25     40.60 o 
  15   3   7        2.28       16.46     14.94 o 
 -22   4   7       44.88       45.07     53.85 o 
 -20   4   7      231.08      207.63     33.69 o 
 -18   4   7        0.86       12.25     15.40 o 
 -16   4   7      345.05      441.82     39.31 o 
 -14   4   7      200.02      183.21     15.99 o 
 -12   4   7     3518.17     3256.71     55.43 o 
 -10   4   7     2063.89     2123.28     42.86 o 
  -8   4   7    15046.45    14813.59    226.37 o 
  -6   4   7      609.19      529.31     29.87 o 
  -4   4   7     1423.91     1337.68     39.77 o 
  -2   4   7      103.45       43.52      5.68 o 
   0   4   7       45.69       45.16      6.82 o 
   2   4   7     7430.91     7182.18     94.30 o 
   4   4   7      522.31      563.32     28.66 o 
   6   4   7      695.75      646.12     24.21 o 
   8   4   7       86.27      107.60     21.19 o 
  10   4   7      278.07      268.95     27.14 o 
  12   4   7      108.62      147.99     28.24 o 
  14   4   7       28.77       78.57     24.04 o 
 -23   5   7      110.30      168.35     32.01 o 
 -21   5   7        7.71        9.92     28.48 o 
 -19   5   7      340.08      347.82     39.88 o 
 -17   5   7       60.94       85.20     22.19 o 
 -15   5   7        0.24        3.62     11.54 o 
 -13   5   7      240.20      221.36     26.91 o 
 -11   5   7     1236.11     1296.48     39.23 o 
  -9   5   7     2807.42     2543.74     39.12 o 
  -7   5   7       26.44       21.66      4.34 o 
  -5   5   7      579.25      573.90     14.97 o 
  -3   5   7        3.24        3.50      6.21 o 
  -1   5   7     1567.68     1542.03     40.63 o 
   1   5   7      661.14      613.30     28.41 o 
   3   5   7      792.65      768.58     32.82 o 
   5   5   7      250.33      278.68     25.12 o 
   7   5   7      280.66      278.78     20.88 o 
   9   5   7        3.50       -4.60     11.99 o 
  11   5   7       11.86       40.44     16.20 o 
  13   5   7      269.87      266.28     30.37 o 
  15   5   7       15.63       41.73     18.83 o 
 -22   6   7       58.69       29.45     17.13 o 
 -20   6   7        7.37       20.66     26.25 o 
 -18   6   7      189.30      196.72     42.55 o 
 -16   6   7      128.27      139.09     20.31 o 
 -14   6   7        4.23       21.61     14.11 o 
 -12   6   7      197.77      183.32     23.54 o 
 -10   6   7      455.89      399.58     18.00 o 
  -8   6   7      106.14      116.06      8.95 o 
  -6   6   7      789.70      814.61     22.25 o 
  -4   6   7      419.66      379.24     16.70 o 
  -2   6   7       20.92       15.12      6.62 o 
   0   6   7      746.71      725.74     31.31 o 
   2   6   7     1572.87     1436.98     44.86 o 
   4   6   7      898.43      838.29     36.02 o 
   6   6   7     1976.64     1855.03     62.88 o 
   8   6   7      572.05      527.84     36.18 o 
  10   6   7      232.86      223.99     26.57 o 
  12   6   7        0.10       -0.61     11.68 o 
  14   6   7       92.35       95.56     28.33 o 
 -21   7   7       48.74       31.53     15.08 o 
 -19   7   7       14.34       12.87     12.73 o 
 -17   7   7       24.38       16.36     12.77 o 
 -15   7   7       49.07       17.42     20.10 o 
 -13   7   7     1442.56     1566.54     56.94 o 
 -11   7   7      123.57      106.54     15.07 o 
  -9   7   7     2627.22     2508.16     41.89 o 
  -7   7   7     1176.30     1018.75     35.97 o 
  -5   7   7      146.79      134.44     11.95 o 
  -3   7   7      523.81      467.50     19.82 o 
  -1   7   7       34.77       50.49      8.95 o 
   1   7   7     1237.31     1379.54     44.30 o 
   3   7   7      379.09      412.27     25.62 o 
   5   7   7      132.62      142.43     23.60 o 
   7   7   7      179.84      180.70     22.89 o 
   9   7   7       58.24       78.49     17.86 o 
  11   7   7      582.32      520.32     38.92 o 
  13   7   7        3.39       10.96     23.55 o 
 -20   8   7       27.92       18.09     29.49 o 
 -18   8   7      173.30      110.67     24.74 o 
 -16   8   7      203.63      213.51     42.34 o 
 -14   8   7      655.94      548.26     36.01 o 
 -12   8   7     1275.23     1227.79     50.15 o 
 -10   8   7      652.99      570.66     26.69 o 
  -8   8   7       29.56       31.96      6.98 o 
  -6   8   7       97.53      109.04     10.74 o 
  -4   8   7     1420.52     1549.74     36.44 o 
  -2   8   7      390.27      461.49     20.95 o 
   0   8   7     3807.80     3986.07     75.06 o 
   2   8   7      236.44      286.35     21.93 o 
   4   8   7      109.27      130.68     16.59 o 
   6   8   7       22.08       32.13     11.81 o 
   8   8   7        0.06        8.28     17.08 o 
  10   8   7      482.72      491.69     50.06 o 
  12   8   7      113.54      164.40     32.72 o 
 -19   9   7        6.17       43.20     23.74 o 
 -17   9   7      154.51      179.15     30.34 o 
 -15   9   7       15.53       24.92     17.74 o 
 -13   9   7      734.00      733.97     56.18 o 
 -11   9   7      236.35      237.60     18.62 o 
  -9   9   7      988.78      962.98     40.69 o 
  -7   9   7      132.70      117.89     13.30 o 
  -5   9   7      104.93       95.39     10.92 o 
  -3   9   7     2460.43     2457.17     47.91 o 
  -1   9   7      445.73      476.29     31.78 o 
   1   9   7        0.98        2.58     10.51 o 
   3   9   7      108.33       97.80     18.46 o 
   5   9   7      213.25      214.91     25.44 o 
   7   9   7      534.57      581.72     96.17 o 
   9   9   7       56.93       56.54     21.00 o 
  11   9   7      367.01      447.79     49.63 o 
 -18  10   7       30.46       27.10     31.59 o 
 -16  10   7       62.91       91.63     44.41 o 
 -14  10   7      722.60      626.82     63.20 o 
 -12  10   7       48.77       62.86     14.39 o 
 -10  10   7      407.13      389.01     27.95 o 
  -8  10   7      699.51      605.97     33.85 o 
  -6  10   7      829.98      836.93     36.56 o 
  -4  10   7     1463.01     1423.47     37.49 o 
  -2  10   7      370.63      383.28     25.14 o 
   0  10   7     1223.98     1266.89     54.80 o 
   2  10   7      246.95      265.08     25.98 o 
   4  10   7      224.71      229.23     26.33 o 
   6  10   7       72.09      124.23     22.12 o 
   8  10   7      623.44      518.46     51.47 o 
  10  10   7      160.40      174.50     33.54 o 
 -17  11   7      167.19      180.61     35.01 o 
 -15  11   7     1285.92     1347.75    100.19 o 
 -13  11   7      275.71      345.06     32.91 o 
 -11  11   7       46.06       24.18     14.12 o 
  -9  11   7       53.33       78.89     19.27 o 
  -7  11   7     1462.88     1446.92     64.21 o 
  -5  11   7       75.43       68.04     17.99 o 
  -3  11   7     1608.69     1726.58     84.95 o 
  -1  11   7        0.28       34.01     13.43 o 
   1  11   7       97.99      111.37     16.88 o 
   3  11   7      175.31      203.11     26.24 o 
   5  11   7      829.59      803.40     49.03 o 
   7  11   7       58.67       91.37     27.53 o 
   9  11   7       82.80       61.37     23.19 o 
 -14  12   7      193.67      302.85     33.39 o 
 -12  12   7        7.87       34.02     17.30 o 
 -10  12   7      134.08      144.67     23.12 o 
  -8  12   7      665.92      707.11     47.42 o 
  -6  12   7      569.57      663.23     46.09 o 
  -4  12   7      150.74      173.79     30.42 o 
  -2  12   7      387.40      401.40     44.40 o 
   0  12   7      117.99      107.36     25.21 o 
   2  12   7     1334.15     1318.36     80.67 o 
   4  12   7      801.23      761.70     62.16 o 
   6  12   7       16.26       57.70     17.69 o 
 -13  13   7      518.39      537.54     50.74 o 
 -11  13   7       17.75       29.34     16.47 o 
  -9  13   7        2.68        2.29     12.94 o 
  -7  13   7      650.81      533.31     57.23 o 
  -5  13   7       45.55       77.80     22.69 o 
  -3  13   7      594.93      560.53     53.31 o 
  -1  13   7       43.53       47.79     18.92 o 
   1  13   7       12.48       28.64     15.75 o 
   3  13   7       55.57       78.28     22.53 o 
  -8  14   7      295.29      206.75     34.55 o 
  -6  14   7        0.36       -3.74     17.00 o 
  -4  14   7       10.62       22.94     45.73 o 
  -2  14   7       43.26       -5.10     17.92 o 
   0  14   7        9.08       18.91     19.87 o 
 -24   0   8       14.72       52.64     32.58 o 
 -22   0   8      638.16      598.27     75.18 o 
 -20   0   8      660.68      623.96     72.16 o 
 -18   0   8     3161.26     3216.02    151.75 o 
 -16   0   8      605.89      706.57     66.55 o 
 -14   0   8        1.06       14.49     16.31 o 
 -12   0   8    14587.11    14212.85    185.73 o 
 -10   0   8       82.22       96.90     36.71 o 
  -8   0   8     1056.50     1115.77     37.70 o 
  -6   0   8     1475.04     1396.25     43.41 o 
  -4   0   8     3174.23     3038.44    191.74 o 
  -2   0   8      666.96      627.40     17.99 o 
   0   0   8     4342.63     4263.76     56.93 o 
   2   0   8        2.91       -1.85      7.63 o 
   4   0   8      232.63      248.16     23.86 o 
   6   0   8     1714.89     1507.79     51.32 o 
   8   0   8       25.27       73.35     37.30 o 
  10   0   8      159.81      131.21     34.56 o 
  12   0   8      205.17      161.66     43.34 o 
  14   0   8     1985.31     1847.87    136.47 o 
 -23   1   8        5.91       12.65     17.17 o 
 -21   1   8       20.31       21.59     30.68 o 
 -19   1   8      374.10      310.74     38.87 o 
 -17   1   8        0.18       -0.99     12.92 o 
 -15   1   8        6.23      -11.06     11.51 o 
 -13   1   8     1857.79     1767.37     54.69 o 
 -11   1   8      479.90      493.04     18.15 o 
  -9   1   8       12.99       10.01      3.67 o 
  -7   1   8     1043.72      923.86     33.16 o 
  -5   1   8        4.84        5.74      2.26 o 
  -3   1   8      273.69      255.89      9.38 o 
  -1   1   8     1771.53     1837.68     26.38 o 
   1   1   8       57.59       47.56      4.90 o 
   3   1   8     2138.98     2009.83     37.77 o 
   5   1   8       22.58       17.35      5.77 o 
   7   1   8      405.00      474.69     35.91 o 
   9   1   8      449.62      405.35     27.10 o 
  11   1   8      729.92      755.18     56.41 o 
  13   1   8     2272.43     1986.95    101.73 o 
 -24   2   8        0.02       -5.73     24.73 o 
 -22   2   8      223.12      188.02     31.76 o 
 -20   2   8      151.98      154.51     27.82 o 
 -18   2   8        0.06        2.59     13.75 o 
 -16   2   8     1966.06     1896.45     76.52 o 
 -14   2   8     1222.55     1170.12     55.83 o 
 -12   2   8     1640.26     1670.78     46.05 o 
 -10   2   8      745.05      738.67     22.80 o 
  -8   2   8       53.15       49.22      5.75 o 
  -6   2   8       35.68       52.42      5.19 o 
  -4   2   8      680.98      633.04     17.40 o 
  -2   2   8      965.58      959.86     26.14 o 
   0   2   8     1769.80     1742.39     31.24 o 
   2   2   8      334.33      314.60     14.61 o 
   4   2   8       10.23       20.68      6.98 o 
   6   2   8        6.91        8.72      6.74 o 
   8   2   8       34.78       45.70     11.09 o 
  10   2   8        4.53       30.90     12.26 o 
  12   2   8        2.18       10.81     19.10 o 
  14   2   8       31.14       28.49     46.53 o 
 -23   3   8       52.12       69.75     21.60 o 
 -21   3   8        3.45      -32.68     17.76 o 
 -19   3   8      150.19      107.45     23.36 o 
 -17   3   8        2.35       16.54     22.37 o 
 -15   3   8      183.25      277.98     24.87 o 
 -13   3   8      445.49      389.87     27.47 o 
 -11   3   8      103.20      133.91     12.15 o 
  -9   3   8      133.27      151.83     10.75 o 
  -7   3   8     2419.35     2509.66     35.74 o 
  -5   3   8     6393.02     6608.18     64.82 o 
  -3   3   8       10.51       19.75      5.93 o 
  -1   3   8     1268.18     1216.30     33.40 o 
   1   3   8       14.66       22.41      9.37 o 
   3   3   8     2849.55     2859.69     63.01 o 
   5   3   8      754.38      822.74     35.97 o 
   7   3   8       18.06       17.21      9.96 o 
   9   3   8      159.74      174.67     19.68 o 
  11   3   8       19.51       16.73     11.10 o 
  13   3   8      109.22      128.60     29.09 o 
 -22   4   8       50.29       61.92     23.09 o 
 -20   4   8      379.31      339.29     40.04 o 
 -18   4   8      119.88      120.42     23.03 o 
 -16   4   8     2261.81     2169.31     68.98 o 
 -14   4   8       60.97       62.90     14.52 o 
 -12   4   8     2481.68     2448.38     93.61 o 
 -10   4   8     3392.13     3367.40     60.53 o 
  -8   4   8     1601.88     1665.18     35.09 o 
  -6   4   8     4061.11     4033.97     52.96 o 
  -4   4   8      305.46      316.96     16.71 o 
  -2   4   8      724.67      711.18     24.58 o 
   0   4   8     3205.69     3405.45     58.17 o 
   2   4   8       46.91       44.48     12.47 o 
   4   4   8     2268.15     2418.76     60.74 o 
   6   4   8      689.15      660.98     34.07 o 
   8   4   8      638.86      676.70     40.84 o 
  10   4   8      110.48       96.62     23.05 o 
  12   4   8        2.89        1.33     14.82 o 
 -23   5   8       11.44       -8.79     16.06 o 
 -21   5   8      167.73      251.96     36.20 o 
 -19   5   8      154.99       79.68     27.22 o 
 -17   5   8      702.39      688.06     40.96 o 
 -15   5   8      146.18      111.06     23.86 o 
 -13   5   8       20.14        6.45     10.05 o 
 -11   5   8      127.24       92.02     12.45 o 
  -9   5   8      546.22      545.08     20.36 o 
  -7   5   8      592.17      592.83     20.80 o 
  -5   5   8      526.76      475.63     20.58 o 
  -3   5   8     3593.28     3874.83     57.75 o 
  -1   5   8      919.64      959.58     32.07 o 
   1   5   8      100.74      137.34     15.28 o 
   3   5   8       58.99       71.57     12.85 o 
   5   5   8      335.51      380.15     26.45 o 
   7   5   8      163.90      172.96     21.47 o 
   9   5   8      376.36      398.14     37.35 o 
  11   5   8        2.93        7.59     13.98 o 
  13   5   8       47.55       -2.15     14.59 o 
 -22   6   8       55.14       65.67     21.03 o 
 -20   6   8      117.62      110.76     20.73 o 
 -18   6   8        1.87       11.15     11.41 o 
 -16   6   8      779.45      763.22     42.56 o 
 -14   6   8       29.26       37.54     19.47 o 
 -12   6   8     1782.13     1710.85     49.39 o 
 -10   6   8     1058.98     1100.58     32.36 o 
  -8   6   8        1.21       12.22      6.56 o 
  -6   6   8     5627.25     5759.35     79.40 o 
  -4   6   8        4.64        8.83      7.04 o 
  -2   6   8      872.14      886.91     32.89 o 
   0   6   8      193.35      184.76     17.65 o 
   2   6   8      553.16      555.87     30.24 o 
   4   6   8     2049.67     2130.09     59.80 o 
   6   6   8      231.05      231.27     22.02 o 
   8   6   8      794.73      857.09     47.66 o 
  10   6   8       18.83      -20.41     16.65 o 
  12   6   8       10.16       17.18     12.75 o 
 -21   7   8        0.30      -27.16     17.41 o 
 -19   7   8        1.14       -3.35     17.26 o 
 -17   7   8      344.35      363.91     31.54 o 
 -15   7   8      848.00      746.23     42.76 o 
 -13   7   8      103.89      112.51     18.31 o 
 -11   7   8       30.80       17.45      7.10 o 
  -9   7   8       16.56       23.17      7.75 o 
  -7   7   8     1953.25     1918.83     47.72 o 
  -5   7   8      130.55      139.90     14.77 o 
  -3   7   8      783.85      783.41     27.84 o 
  -1   7   8      135.14      100.99     14.51 o 
   1   7   8       97.21      101.36     19.07 o 
   3   7   8        2.08        3.69      9.09 o 
   5   7   8      861.73      895.36     40.70 o 
   7   7   8       55.71       87.46     19.98 o 
   9   7   8      107.38       75.22     16.91 o 
  11   7   8      103.46      118.40     25.91 o 
 -20   8   8      251.58      200.99     33.68 o 
 -18   8   8       23.95       -2.25     14.26 o 
 -16   8   8       42.16        7.36     15.28 o 
 -14   8   8      168.72      157.05     21.83 o 
 -12   8   8      454.07      475.52     25.99 o 
 -10   8   8       34.04       29.91      9.19 o 
  -8   8   8     1410.33     1381.15     41.86 o 
  -6   8   8     1203.65     1099.94     37.26 o 
  -4   8   8      902.38      949.71     34.54 o 
  -2   8   8       92.03      101.80     11.78 o 
   0   8   8        3.39       13.56      9.23 o 
   2   8   8     1208.95     1184.54     44.58 o 
   4   8   8      117.58      116.40     15.51 o 
   6   8   8      210.28      212.06     21.00 o 
   8   8   8      120.71       67.02     46.11 o 
  10   8   8      127.22      149.53     30.07 o 
 -19   9   8       76.57      172.69     31.49 o 
 -17   9   8       80.58       89.66     26.38 o 
 -15   9   8       12.04       21.71     33.68 o 
 -13   9   8        6.21       -0.07     10.69 o 
 -11   9   8       61.65      100.91     13.73 o 
  -9   9   8        8.07       17.17     15.32 o 
  -7   9   8      261.18      237.77     18.63 o 
  -5   9   8       87.37      115.62     13.73 o 
  -3   9   8     2423.78     2303.46     54.91 o 
  -1   9   8      953.87      998.40     48.71 o 
   1   9   8     1458.34     1480.87     50.45 o 
   3   9   8      422.75      411.76     33.81 o 
   5   9   8        8.31        7.53     14.75 o 
   7   9   8        1.58       12.92     12.81 o 
   9   9   8       12.28       20.70     16.41 o 
 -18  10   8       13.17        1.64     16.55 o 
 -16  10   8      327.89      384.91     44.37 o 
 -14  10   8      342.79      404.65     35.15 o 
 -12  10   8      724.13      783.87     36.23 o 
 -10  10   8      177.78      184.92     19.96 o 
  -8  10   8       22.50       -4.96     12.39 o 
  -6  10   8     1400.79     1504.16     53.75 o 
  -4  10   8      316.11      316.86     22.25 o 
  -2  10   8     4047.98     4216.86    101.60 o 
   0  10   8      108.23      112.69     19.94 o 
   2  10   8      212.37      199.33     25.45 o 
   4  10   8        4.74       -3.90     11.51 o 
   6  10   8       11.30       31.17     15.53 o 
   8  10   8      102.59      149.77     25.34 o 
 -15  11   8       63.24       71.98     23.20 o 
 -13  11   8       70.68       81.31     15.37 o 
 -11  11   8      280.06      374.81     30.05 o 
  -9  11   8      374.73      460.37     31.46 o 
  -7  11   8       77.91      118.38     20.40 o 
  -5  11   8      222.08      230.51     27.89 o 
  -3  11   8      184.17      125.82     26.93 o 
  -1  11   8      346.56      414.51     33.97 o 
   1  11   8      892.16      922.12     75.46 o 
   3  11   8      191.70      188.89     25.80 o 
   5  11   8      306.19      347.49     34.66 o 
 -14  12   8      251.59      207.96     35.23 o 
 -12  12   8       19.21       53.22     18.28 o 
 -10  12   8       24.94       40.96     15.93 o 
  -8  12   8        0.18       22.11     13.55 o 
  -6  12   8       47.88       96.37     20.73 o 
  -4  12   8       36.83       51.96     19.23 o 
  -2  12   8      122.64      222.50     33.67 o 
   0  12   8       12.92       24.93     18.18 o 
   2  12   8       29.36       30.42     17.30 o 
   4  12   8        7.24        7.56     18.43 o 
 -11  13   8      103.33       96.46     27.27 o 
  -9  13   8       11.68       11.84     14.31 o 
  -7  13   8       84.95       57.50     20.47 o 
  -5  13   8       89.41      142.67     29.31 o 
  -3  13   8      245.55      247.73     61.51 o 
  -1  13   8      240.70      254.19     38.42 o 
   1  13   8       32.96       66.49     24.08 o 
 -23   1   9      223.23      245.43     57.39 o 
 -21   1   9      115.28      118.92     26.25 o 
 -19   1   9        9.91       -9.03     16.22 o 
 -17   1   9       24.49       33.95     14.07 o 
 -15   1   9      546.86      522.15     29.22 o 
 -13   1   9     2393.65     2264.44     55.88 o 
 -11   1   9      120.07      107.01     12.84 o 
  -9   1   9        5.94        2.28      5.64 o 
  -7   1   9     2166.54     2087.94     56.86 o 
  -5   1   9       31.75       32.43      9.79 o 
  -3   1   9      452.02      410.25     17.09 o 
  -1   1   9        1.39        7.37      4.36 o 
   1   1   9      657.04      576.59     20.39 o 
   3   1   9      372.27      343.20     19.55 o 
   5   1   9        8.40       14.28      7.75 o 
   7   1   9        4.19        7.71      9.64 o 
   9   1   9       26.44       23.34     13.27 o 
  11   1   9      320.97      316.90     28.48 o 
 -22   2   9       49.78       29.67     50.99 o 
 -20   2   9       15.25       32.58     17.30 o 
 -18   2   9      265.60      228.75     24.25 o 
 -16   2   9      108.81      124.16     24.52 o 
 -14   2   9     3382.49     3083.71     67.79 o 
 -12   2   9       54.62       75.84     11.51 o 
 -10   2   9     3547.12     3309.51     59.77 o 
  -8   2   9      222.39      287.99     15.44 o 
  -6   2   9      672.71      655.54     28.43 o 
  -4   2   9     1588.13     1429.59     30.65 o 
  -2   2   9     1355.96     1419.73     35.94 o 
   0   2   9     5558.68     5484.05     71.30 o 
   2   2   9     1978.25     2051.29     53.42 o 
   4   2   9       54.96       61.65     10.08 o 
   6   2   9       18.76       15.99      8.21 o 
   8   2   9      111.04      111.78     15.93 o 
  10   2   9      771.91      769.78     41.41 o 
  12   2   9       73.11       62.88     18.67 o 
 -23   3   9       88.38      101.41     25.68 o 
 -21   3   9       63.49      109.38     26.01 o 
 -19   3   9      107.00      145.60     22.76 o 
 -17   3   9      105.76      147.58     20.17 o 
 -15   3   9      526.36      479.29     32.13 o 
 -13   3   9       88.98      130.94     15.38 o 
 -11   3   9      128.60      131.90     14.25 o 
  -9   3   9      195.67      240.46     16.18 o 
  -7   3   9      839.37      750.53     24.46 o 
  -5   3   9      175.81      223.46     13.53 o 
  -3   3   9      482.43      397.29     18.84 o 
  -1   3   9      208.72      266.99     16.84 o 
   1   3   9      882.41      749.47     32.99 o 
   3   3   9      107.46       91.95     13.83 o 
   5   3   9       43.16       44.87     12.82 o 
   7   3   9      141.35      129.97     17.02 o 
   9   3   9       66.01      122.47     16.59 o 
  11   3   9      216.80      185.16     32.41 o 
 -22   4   9        6.29       -2.36     14.86 o 
 -20   4   9       21.97       21.27     13.04 o 
 -18   4   9       80.10       95.53     17.23 o 
 -16   4   9       11.23       10.64     12.43 o 
 -14   4   9      354.60      370.05     24.90 o 
 -12   4   9      264.25      266.86     20.10 o 
 -10   4   9       20.10       10.93      9.05 o 
  -8   4   9       26.60       20.91      5.21 o 
  -6   4   9       52.33       63.53     10.84 o 
  -4   4   9     6377.25     6428.01     75.51 o 
  -2   4   9      180.38      123.29     12.07 o 
   0   4   9      951.91      930.82     37.19 o 
   2   4   9      345.77      364.69     24.61 o 
   4   4   9       76.70       50.92     11.76 o 
   6   4   9      157.00      164.99     19.09 o 
   8   4   9      897.69      843.41     41.86 o 
  10   4   9      199.54      280.59     26.21 o 
 -21   5   9        5.45       22.06     14.50 o 
 -19   5   9      306.91      236.68     27.24 o 
 -17   5   9       92.10      108.91     21.66 o 
 -15   5   9      622.10      565.50     36.05 o 
 -13   5   9      469.60      431.41     26.69 o 
 -11   5   9        6.26        7.75      6.95 o 
  -9   5   9      548.82      527.84     20.70 o 
  -7   5   9      435.34      427.60     20.80 o 
  -5   5   9       78.04       78.22     10.76 o 
  -3   5   9     1374.92     1324.37     35.93 o 
  -1   5   9      511.77      502.95     24.76 o 
   1   5   9      128.82      139.68     16.40 o 
   3   5   9       10.03        6.23      9.41 o 
   5   5   9      282.11      289.93     24.22 o 
   7   5   9      254.66      239.22     23.21 o 
   9   5   9        0.02       -6.06     10.25 o 
  11   5   9       71.71       26.02     19.26 o 
 -20   6   9       61.44       76.38     17.46 o 
 -18   6   9      241.59      283.25     28.64 o 
 -16   6   9       64.06       92.34     18.21 o 
 -14   6   9      863.54      789.82     40.03 o 
 -12   6   9      140.12      158.05     19.79 o 
 -10   6   9      433.44      474.54     22.14 o 
  -8   6   9       31.91       32.95      7.60 o 
  -6   6   9     1334.89     1318.41     39.80 o 
  -4   6   9       44.00       42.51      8.45 o 
  -2   6   9      129.91      128.73     13.15 o 
   0   6   9        0.00      -11.88      9.41 o 
   2   6   9       23.55       28.82     11.52 o 
   4   6   9       45.49       45.43     10.92 o 
   6   6   9       14.63       -5.19      9.82 o 
   8   6   9        7.81       18.04     12.65 o 
  10   6   9       21.78       28.87     12.39 o 
 -19   7   9        7.51        6.05     12.56 o 
 -17   7   9        0.58        2.99     10.44 o 
 -15   7   9       66.88       53.64     15.80 o 
 -13   7   9       56.49       74.95     13.39 o 
 -11   7   9      691.36      666.01     27.50 o 
  -9   7   9      894.68      905.45     31.50 o 
  -7   7   9     1698.05     1643.45     47.11 o 
  -5   7   9      529.07      530.09     28.85 o 
  -3   7   9     1261.58     1258.39     41.15 o 
  -1   7   9     1527.04     1608.39     65.63 o 
   1   7   9       59.68       61.25     12.47 o 
   3   7   9     1099.86     1263.71     68.52 o 
   5   7   9       35.33       34.27     13.41 o 
   7   7   9      417.38      452.68     31.68 o 
   9   7   9      317.50      326.94     51.57 o 
 -18   8   9       85.35       70.09     18.61 o 
 -16   8   9        0.18       10.39     16.62 o 
 -14   8   9       41.11       16.65      7.73 o 
 -12   8   9      179.58      228.51     17.72 o 
 -10   8   9      105.48      106.75     13.36 o 
  -8   8   9        2.05       14.01      8.58 o 
  -6   8   9       11.24       17.50      9.32 o 
  -4   8   9       58.98       66.41     12.13 o 
  -2   8   9      118.16      132.57     16.60 o 
   0   8   9       23.12       34.16     11.61 o 
   2   8   9      242.00      216.14     21.34 o 
   4   8   9        0.13        4.70     10.87 o 
   6   8   9       51.49       46.34     16.11 o 
   8   8   9        8.14       -3.04     12.57 o 
 -17   9   9      112.02      151.20     30.47 o 
 -15   9   9        1.96       49.47     19.59 o 
 -13   9   9      151.80      213.40     21.79 o 
 -11   9   9      226.39      249.96     20.55 o 
  -9   9   9      955.50      888.99     41.55 o 
  -7   9   9     1143.77     1031.23     38.79 o 
  -5   9   9      246.27      228.45     21.85 o 
  -3   9   9      377.06      359.49     26.35 o 
  -1   9   9      465.53      433.21     34.10 o 
   1   9   9      571.59      569.36     40.65 o 
   3   9   9     1714.58     1603.91     68.02 o 
   5   9   9       50.73       45.46     16.05 o 
   7   9   9       62.05      104.27     21.65 o 
 -16  10   9        0.01        0.46     28.61 o 
 -14  10   9       75.64       85.87     15.88 o 
 -12  10   9       65.49       92.25     16.53 o 
 -10  10   9      111.93      137.71     18.48 o 
  -8  10   9      125.67      124.43     18.50 o 
  -6  10   9      677.09      699.41     32.76 o 
  -4  10   9       61.53       50.85     20.47 o 
  -2  10   9       40.10       55.79     17.47 o 
   0  10   9       40.33       44.89     14.13 o 
   2  10   9      491.05      487.31     38.80 o 
   4  10   9      155.71      184.65     26.66 o 
   6  10   9      446.28      384.75     37.09 o 
 -13  11   9        8.26       24.61     13.78 o 
 -11  11   9      575.05      734.65     40.96 o 
  -9  11   9      840.38      886.96     53.09 o 
  -7  11   9       97.45      139.64     28.88 o 
  -5  11   9      148.38      169.55     29.92 o 
  -3  11   9       73.65       20.17     13.45 o 
  -1  11   9      125.50      134.21     28.03 o 
   1  11   9      141.76      163.11     23.69 o 
   3  11   9       18.17       30.91     13.41 o 
 -10  12   9      107.94      116.75     22.80 o 
  -8  12   9        9.41       39.36     16.22 o 
  -6  12   9     1125.59     1136.17     74.26 o 
  -4  12   9       11.66       20.90     17.04 o 
  -2  12   9      102.65      100.32     24.14 o 
   0  12   9       20.66       31.81     17.22 o 
 -22   0  10        3.62       -1.32     22.99 o 
 -20   0  10       92.58      127.06     38.54 o 
 -18   0  10      542.16      607.25     49.56 o 
 -16   0  10     3688.11     3800.41    113.70 o 
 -14   0  10      340.68      349.44     54.39 o 
 -12   0  10      265.48      286.39     50.63 o 
 -10   0  10      566.61      579.78     65.70 o 
  -8   0  10      960.66     1099.86     62.87 o 
  -6   0  10     2756.46     2796.65     98.83 o 
  -4   0  10     1662.43     1550.37     54.30 o 
  -2   0  10        9.73       -0.76     12.75 o 
   0   0  10     1547.05     1817.79    117.33 o 
   2   0  10      357.65      420.58     62.23 o 
   4   0  10     1649.34     1947.36    127.66 o 
   6   0  10     1532.74     1529.19    119.86 o 
   8   0  10        2.90       11.03     28.31 o 
  10   0  10       19.63       29.85     16.61 o 
 -21   1  10       98.28       96.30     28.47 o 
 -19   1  10      313.13      374.72     32.20 o 
 -17   1  10       57.29       42.38     12.35 o 
 -15   1  10      120.35      128.04     17.98 o 
 -13   1  10      565.59      581.39     47.70 o 
 -11   1  10      716.61      843.90     66.26 o 
  -9   1  10     5897.83     5963.91    117.39 o 
  -7   1  10     1707.10     1872.03     56.99 o 
  -5   1  10     1892.73     1945.59     44.67 o 
  -3   1  10     1307.77     1335.67     42.63 o 
  -1   1  10      104.62      116.14     17.78 o 
   1   1  10      418.67      469.19     32.05 o 
   3   1  10        3.75       -3.14     15.21 o 
   5   1  10     1095.47     1165.42     54.25 o 
   7   1  10      417.93      341.77     32.00 o 
   9   1  10      271.56      262.58     30.01 o 
 -22   2  10       76.42       89.43     20.26 o 
 -20   2  10      132.55      135.86     20.48 o 
 -18   2  10      217.60      176.01     19.61 o 
 -16   2  10      477.89      455.49     29.39 o 
 -14   2  10        6.02       -0.21     26.16 o 
 -12   2  10     1366.98     1299.43    113.32 o 
 -10   2  10     1606.36     1591.55     76.09 o 
  -8   2  10       68.11       76.66     15.53 o 
  -6   2  10     1838.81     1858.24     44.70 o 
  -4   2  10      362.47      348.76     21.22 o 
  -2   2  10      209.65      194.26     17.57 o 
   0   2  10       80.30      104.24     17.00 o 
   2   2  10       30.32       30.70     11.99 o 
   4   2  10      408.39      473.22     39.85 o 
   6   2  10      217.87      210.84     25.40 o 
   8   2  10       45.89       42.73     14.94 o 
  10   2  10       21.97        2.54     11.64 o 
 -21   3  10       30.02       29.31     13.99 o 
 -19   3  10       46.66       29.92     14.74 o 
 -17   3  10      180.95      183.03     19.98 o 
 -15   3  10       55.01       58.49     13.03 o 
 -13   3  10        6.78        7.15     34.32 o 
 -11   3  10      596.12      550.45     89.32 o 
  -9   3  10      242.15      304.00     27.94 o 
  -7   3  10      192.77      212.24     17.01 o 
  -5   3  10       29.04       30.30      9.07 o 
  -3   3  10      117.31      123.63     14.24 o 
  -1   3  10      205.98      188.06     18.99 o 
   1   3  10      403.56      477.41     34.34 o 
   3   3  10       16.29       16.61      8.69 o 
   5   3  10       12.92       21.48      9.61 o 
   7   3  10        0.04        0.37     12.55 o 
   9   3  10      100.48      102.60     20.76 o 
 -20   4  10       12.63        6.58     11.59 o 
 -18   4  10        3.08       -2.07     11.71 o 
 -16   4  10       69.75       53.27     18.35 o 
 -14   4  10       27.31       25.77     44.13 o 
 -12   4  10      846.57      932.88    109.05 o 
 -10   4  10       84.53      109.42     22.79 o 
  -8   4  10     1232.70     1179.08     40.83 o 
  -6   4  10       24.79       19.49      9.54 o 
  -4   4  10       75.63       44.95     10.12 o 
  -2   4  10      120.08      121.29     20.98 o 
   0   4  10      110.10      116.77     13.84 o 
   2   4  10       27.66       20.63      9.58 o 
   4   4  10      265.90      236.65     21.82 o 
   6   4  10        9.85        5.97      9.64 o 
   8   4  10      147.00       75.61     17.66 o 
 -21   5  10      161.82      208.05     26.64 o 
 -19   5  10        0.38        3.84     11.18 o 
 -17   5  10       81.13       65.05     13.84 o 
 -15   5  10      110.40       87.44     23.64 o 
 -13   5  10      172.10      181.86     28.22 o 
 -11   5  10       11.08        8.82     11.04 o 
  -9   5  10      213.62      237.42     19.90 o 
  -7   5  10      751.42      735.33     32.55 o 
  -5   5  10       27.52       50.79     11.59 o 
  -3   5  10      335.49      376.00     23.79 o 
  -1   5  10       40.29       29.11      9.27 o 
   1   5  10      927.32      989.35     41.94 o 
   3   5  10        0.88       12.40     11.52 o 
   5   5  10      648.31      713.99     38.75 o 
   7   5  10      156.02      151.43     23.02 o 
   9   5  10      208.83      179.76     27.22 o 
 -20   6  10      707.41      701.97     46.23 o 
 -18   6  10       28.18       31.44     14.32 o 
 -16   6  10       24.88        5.12     14.63 o 
 -14   6  10        1.79       18.11     12.20 o 
 -12   6  10      331.13      288.21     28.78 o 
 -10   6  10      809.42      743.44     33.95 o 
  -8   6  10      552.55      516.25     28.30 o 
  -6   6  10      398.12      427.91     28.56 o 
  -4   6  10        4.46        4.51      8.88 o 
  -2   6  10       31.14       31.74     10.81 o 
   0   6  10      334.42      279.60     23.47 o 
   2   6  10       67.62       79.89     15.38 o 
   4   6  10       21.12       50.42     13.15 o 
   6   6  10        4.99       -5.30     10.41 o 
   8   6  10       42.55       63.92     13.72 o 
 -19   7  10       43.45       50.19     15.20 o 
 -17   7  10      108.07      120.69     18.54 o 
 -15   7  10        1.41        5.38     13.84 o 
 -13   7  10      120.98       83.85     19.69 o 
 -11   7  10        3.02        3.54     10.23 o 
  -9   7  10      278.47      326.69     23.78 o 
  -7   7  10      185.52      166.59     19.09 o 
  -5   7  10      118.86      117.76     17.46 o 
  -3   7  10        0.41       14.92      8.14 o 
  -1   7  10      313.32      374.43     27.37 o 
   1   7  10       63.98       55.42     11.72 o 
   3   7  10        5.27       -0.90     23.88 o 
   5   7  10      263.53      240.09     23.87 o 
   7   7  10        0.05       13.32     11.73 o 
 -18   8  10       27.42       29.64     37.36 o 
 -16   8  10      202.87      217.76     34.60 o 
 -14   8  10       92.64       98.05     19.42 o 
 -12   8  10       31.85       53.93     12.78 o 
 -10   8  10       16.99       18.56     12.26 o 
  -8   8  10       12.33       28.68     12.08 o 
  -6   8  10       17.10       30.01     12.03 o 
  -4   8  10     1669.18     1580.73     48.49 o 
  -2   8  10      522.37      440.27     29.37 o 
   0   8  10      161.94      150.28     18.94 o 
   2   8  10      143.00      169.46     20.16 o 
   4   8  10      147.39      103.12     20.71 o 
   6   8  10       32.01       28.16     13.53 o 
 -15   9  10       15.94       28.87     18.43 o 
 -13   9  10      109.53      105.29     26.78 o 
 -11   9  10       18.59       40.50     16.17 o 
  -9   9  10      144.70      173.45     20.49 o 
  -7   9  10        1.04       20.68     10.87 o 
  -5   9  10       13.35       23.47      8.71 o 
  -3   9  10       94.69       73.57     16.88 o 
  -1   9  10       16.24       19.16     10.39 o 
   1   9  10      287.65      265.86     32.44 o 
   3   9  10      202.44      190.79     25.13 o 
 -14  10  10       11.68       36.13     20.04 o 
 -12  10  10       70.66       61.37     28.12 o 
 -10  10  10       10.49       13.25     15.02 o 
  -8  10  10       50.14       60.13     16.77 o 
  -6  10  10        0.83        9.37      9.24 o 
  -4  10  10      224.43      193.72     28.62 o 
  -2  10  10        1.17       -7.77     11.54 o 
   0  10  10     1323.05     1129.12     58.53 o 
   2  10  10      292.44      281.28     32.06 o 
 -11  11  10      118.78       98.20     26.13 o 
  -9  11  10       31.84       25.39     34.54 o 
  -7  11  10       13.46       11.99     12.77 o 
  -5  11  10       11.14       21.02     16.60 o 
  -3  11  10       98.50       91.53     20.86 o 
  -1  11  10       38.03       47.65     20.52 o 
 -21   1  11      279.58      456.92     77.93 o 
 -19   1  11      141.49      235.45     37.27 o 
 -17   1  11       33.85       35.61     20.54 o 
 -15   1  11       46.84       57.61     26.62 o 
 -13   1  11       27.41       27.63     19.43 o 
 -11   1  11     2201.15     2174.04    215.59 o 
  -9   1  11      838.00      881.56     42.70 o 
  -7   1  11       36.71       69.51     15.46 o 
  -5   1  11       93.59       86.51     12.79 o 
  -3   1  11       20.71       -0.29     10.45 o 
  -1   1  11      484.06      519.29     48.52 o 
   1   1  11       32.62      -11.56     48.51 o 
   3   1  11      144.49      181.09     40.66 o 
   5   1  11       59.04       52.51     21.62 o 
   7   1  11        8.15       14.18     17.89 o 
 -20   2  11      198.51      217.56     36.11 o 
 -18   2  11       85.80      130.07     29.07 o 
 -16   2  11      184.22      234.96     50.08 o 
 -14   2  11        0.03       38.40     37.84 o 
 -12   2  11      606.28      732.23     54.44 o 
 -10   2  11     1534.78     1520.29     63.70 o 
  -8   2  11        0.09        4.60     13.03 o 
  -6   2  11       95.61       77.52     11.36 o 
  -4   2  11      427.58      511.61     33.40 o 
  -2   2  11        0.20       10.25      9.06 o 
   0   2  11      140.61      161.02     30.88 o 
   2   2  11      133.73      105.29     25.30 o 
   4   2  11       15.89       -3.18     17.03 o 
   6   2  11       93.62       73.34     25.56 o 
 -19   3  11        0.42      -17.60     19.21 o 
 -17   3  11      109.61      155.92     28.98 o 
 -15   3  11        2.53       14.58     16.43 o 
 -13   3  11       57.74       81.03     36.55 o 
 -11   3  11      707.81      790.54     57.82 o 
  -9   3  11       49.43       72.16     14.57 o 
  -7   3  11      575.82      591.32     27.50 o 
  -5   3  11       72.50       83.19     12.31 o 
  -3   3  11      104.57      130.70     20.03 o 
  -1   3  11     2268.97     2468.69    106.05 o 
   1   3  11       46.32       55.24     17.76 o 
   3   3  11      670.28      723.79    100.87 o 
   5   3  11      433.76      415.34     61.56 o 
   7   3  11        0.80      -13.28     24.69 o 
 -20   4  11      105.92      108.93     26.43 o 
 -18   4  11        0.22        1.42     18.21 o 
 -16   4  11       98.60      151.68     38.19 o 
 -14   4  11      143.91      184.28     54.60 o 
 -12   4  11      294.39      274.83     35.48 o 
 -10   4  11       11.36       11.45     11.44 o 
  -8   4  11      140.66      143.51     16.86 o 
  -6   4  11      109.89       80.37     12.29 o 
  -4   4  11      324.14      388.12     24.65 o 
  -2   4  11       28.18       29.50     15.77 o 
   0   4  11        6.34       17.85     13.15 o 
   2   4  11      411.74      454.30     36.43 o 
   4   4  11       20.54       18.00     19.69 o 
   6   4  11      121.74      104.43     31.98 o 
 -19   5  11        2.55        0.59     17.53 o 
 -17   5  11        7.90       20.78     19.48 o 
 -15   5  11       66.53       71.35     21.34 o 
 -13   5  11      486.34      495.79     38.38 o 
 -11   5  11       24.07       28.53     20.89 o 
  -9   5  11     1072.97     1012.01     40.57 o 
  -7   5  11       92.87       57.57     13.99 o 
  -5   5  11      177.11      189.18     21.94 o 
  -3   5  11      456.50      415.37     29.23 o 
  -1   5  11       48.70       52.52     26.76 o 
   1   5  11      256.37      284.46     29.42 o 
   3   5  11      179.44      169.36     24.33 o 
   5   5  11      314.18      339.19     42.25 o 
 -18   6  11      356.83      376.14     55.70 o 
 -16   6  11       58.67       70.54     17.57 o 
 -14   6  11      373.90      331.04     44.90 o 
 -12   6  11       74.63       86.96     22.07 o 
 -10   6  11      414.73      449.78     28.35 o 
  -8   6  11      487.54      441.45     30.90 o 
  -6   6  11      131.77      123.29     17.85 o 
  -4   6  11       12.12       19.39     11.71 o 
  -2   6  11      981.89      873.68     49.97 o 
   0   6  11       60.03       48.37     15.87 o 
   2   6  11      299.40      313.02     31.88 o 
   4   6  11        9.98       32.12     15.17 o 
 -17   7  11        3.05       24.65     14.56 o 
 -15   7  11       74.77       37.16     28.63 o 
 -13   7  11        0.23       21.36     15.44 o 
 -11   7  11       16.25        6.95     11.93 o 
  -9   7  11      279.61      281.29     25.84 o 
  -7   7  11       76.90       49.78     12.83 o 
  -5   7  11     1058.08     1195.62     50.06 o 
  -3   7  11      127.22      136.62     18.82 o 
  -1   7  11      208.13      270.38     29.48 o 
   1   7  11      726.88      726.58     47.08 o 
   3   7  11      386.95      303.61     32.14 o 
 -16   8  11       86.73       87.01     41.97 o 
 -14   8  11       95.24       54.16     30.83 o 
 -12   8  11      164.80      157.11     22.89 o 
 -10   8  11      209.35      176.96     20.64 o 
  -8   8  11        2.79       12.36     11.05 o 
  -6   8  11      258.62      210.49     21.83 o 
  -4   8  11      196.52      211.17     22.67 o 
  -2   8  11      107.09      133.63     31.95 o 
   0   8  11      538.56      598.77     43.13 o 
   2   8  11        0.17       16.86     13.80 o 
 -13   9  11      137.04      164.25     50.49 o 
 -11   9  11        6.41       12.72     25.56 o 
  -9   9  11       59.93       69.67     18.11 o 
  -7   9  11      261.25      262.56     24.70 o 
  -5   9  11      351.72      370.74     32.16 o 
  -3   9  11      923.07      905.13     77.23 o 
  -1   9  11      142.99       54.87     26.06 o 
 -10  10  11      114.35       91.41     20.61 o 
  -8  10  11        0.12        4.77     17.81 o 
  -6  10  11       77.98      105.52     20.30 o 
  -4  10  11        0.66        3.80     16.71 o 
 -18   0  12       37.57       99.06     38.42 o 
 -16   0  12       11.84       39.47     36.08 o 
 -14   0  12      380.82      452.40     70.53 o 
 -12   0  12     3176.44     3156.71    167.57 o 
 -10   0  12       55.65       20.52     21.64 o 
  -8   0  12      372.81      396.82     43.52 o 
  -6   0  12     2261.93     2424.65    102.79 o 
  -4   0  12       23.12       42.64     29.94 o 
  -2   0  12       94.94       85.76     36.07 o 
   0   0  12     1693.08     1640.40    124.49 o 
   2   0  12      417.07      420.53     67.73 o 
   4   0  12        6.85        5.67     24.41 o 
 -19   1  12       70.76       98.14     28.78 o 
 -17   1  12        0.93       11.49     16.50 o 
 -15   1  12      870.26      980.12     68.81 o 
 -13   1  12      216.41      215.88     37.40 o 
 -11   1  12      208.11      204.82     34.45 o 
  -9   1  12      476.44      505.33     34.57 o 
  -7   1  12      395.94      326.68     28.57 o 
  -5   1  12     2399.76     2443.83    104.62 o 
  -3   1  12      100.00       86.29     23.67 o 
  -1   1  12      533.73      601.16     53.58 o 
   1   1  12       37.47       71.53     24.77 o 
   3   1  12      133.09      112.63     29.98 o 
   5   1  12       23.32       51.97     26.32 o 
 -18   2  12        7.68        7.06     21.01 o 
 -16   2  12       58.75      131.88     28.72 o 
 -14   2  12       87.21      124.55     29.18 o 
 -12   2  12      641.02      787.07     61.31 o 
 -10   2  12       56.33       85.10     20.27 o 
  -8   2  12      417.61      426.89     27.79 o 
  -6   2  12      408.98      437.76     37.16 o 
  -4   2  12      353.69      461.33     47.65 o 
  -2   2  12      472.96      620.63     55.91 o 
   0   2  12      844.03      894.14     99.05 o 
   2   2  12       47.72       63.06     26.25 o 
   4   2  12       85.67       96.46     36.73 o 
 -17   3  12      405.06      414.92     47.30 o 
 -15   3  12      520.13      567.78     54.10 o 
 -13   3  12       31.56       26.01     20.66 o 
 -11   3  12      133.09      147.07     23.88 o 
  -9   3  12      489.11      555.26     34.65 o 
  -7   3  12        1.18       19.68      9.98 o 
  -5   3  12      292.87      393.23     29.62 o 
  -3   3  12      358.65      343.90     32.49 o 
  -1   3  12      138.41      187.42     32.14 o 
   1   3  12       10.26       33.49     20.02 o 
   3   3  12       69.18       69.60     24.48 o 
 -18   4  12      131.14      185.47     33.74 o 
 -16   4  12       43.70      110.58     26.86 o 
 -14   4  12      210.75      247.72     77.71 o 
 -12   4  12      326.14      394.42     36.01 o 
 -10   4  12      229.78      255.58     24.89 o 
  -8   4  12       41.37       57.86     15.46 o 
  -6   4  12      375.28      450.64     28.02 o 
  -4   4  12        5.73       18.66     11.91 o 
  -2   4  12       78.78      121.53     21.26 o 
   0   4  12      107.27      183.71     31.56 o 
   2   4  12       83.67       96.77     23.79 o 
 -17   5  12      317.31      427.95     49.37 o 
 -15   5  12      103.23      171.37     25.30 o 
 -13   5  12      236.99      150.10     23.98 o 
 -11   5  12       56.47      145.04     34.47 o 
  -9   5  12     1718.28     1755.80     55.26 o 
  -7   5  12      161.66      243.61     24.10 o 
  -5   5  12     2610.25     2869.48     69.09 o 
  -3   5  12       38.19       23.52     13.99 o 
  -1   5  12      493.98      649.48     45.30 o 
   1   5  12      525.85      609.88     44.12 o 
   3   5  12       95.33       54.16     22.39 o 
 -16   6  12       18.47       24.90     16.16 o 
 -14   6  12       56.97       71.09     19.09 o 
 -12   6  12       60.85       63.22     22.44 o 
 -10   6  12       73.81      119.06     18.15 o 
  -8   6  12      105.44      128.98     19.12 o 
  -6   6  12        0.61        9.75     12.12 o 
  -4   6  12      220.33      260.01     29.89 o 
  -2   6  12       74.11       58.91     16.49 o 
   0   6  12        0.70        3.13     12.07 o 
 -13   7  12      154.42      143.02     32.79 o 
 -11   7  12        6.78       -5.57     23.72 o 
  -9   7  12      396.59      425.15     32.38 o 
  -7   7  12        0.19        9.13     11.43 o 
  -5   7  12      180.55      241.44     24.56 o 
  -3   7  12       14.81       11.31     16.85 o 
  -1   7  12      115.64      117.31     23.44 o 
 -12   8  12        2.00       20.62     17.77 o 
 -10   8  12       78.78       90.66     21.96 o 
  -8   8  12       14.14       19.89     10.94 o 
  -6   8  12      264.43      240.13     25.17 o 
  -4   8  12        3.95       22.88     17.17 o 
 -15   1  13       63.13       43.85     27.04 o 
 -13   1  13       16.97       63.62     24.36 o 
 -11   1  13       11.06       40.54     20.16 o 
  -9   1  13      253.76      244.48     25.75 o 
  -7   1  13     1090.99     1029.15     59.19 o 
  -5   1  13        1.23       14.20     16.74 o 
  -3   1  13      142.03      140.20     32.40 o 
  -1   1  13      357.44      433.52     49.86 o 
   1   1  13      162.73      146.10     40.31 o 
 -16   2  13        3.93       37.58     24.31 o 
 -14   2  13       21.27       31.96     20.72 o 
 -12   2  13       28.41       44.13     21.79 o 
 -10   2  13      112.57      125.15     19.78 o 
  -8   2  13       20.65       34.11     15.42 o 
  -6   2  13       78.64      128.81     36.75 o 
  -4   2  13       78.41      112.68     28.56 o 
  -2   2  13       19.16        0.02     22.36 o 
   0   2  13       18.88        2.17     23.51 o 
 -15   3  13      315.79      389.10     46.60 o 
 -13   3  13      150.14      210.68     36.33 o 
 -11   3  13       42.72       12.64     14.24 o 
  -9   3  13       84.36       80.09     19.24 o 
  -7   3  13      743.75      760.25     50.85 o 
  -5   3  13      199.22      270.95     39.65 o 
  -3   3  13     1348.19     1272.83     80.70 o 
  -1   3  13       86.88      133.02     54.20 o 
 -14   4  13      266.31      222.42     30.60 o 
 -12   4  13      101.63       99.71     20.35 o 
 -10   4  13       15.44       11.64     12.31 o 
  -8   4  13      336.83      319.34     42.55 o 
  -6   4  13        1.94        9.36     11.64 o 
  -4   4  13      224.22      279.69     40.14 o 
  -2   4  13        1.57       -1.62     17.14 o 
 -13   5  13       63.42       56.49     18.07 o 
 -11   5  13        0.12      -11.30     15.17 o 
  -9   5  13        0.45        9.70     14.39 o 
  -7   5  13      262.58      292.46     32.61 o 
  -5   5  13      100.94      118.04     25.04 o 
  -3   5  13      292.93      320.47     41.44 o 
 -10   6  13       74.15       36.83     18.54 o 
  -8   6  13       98.25      118.75     19.45 o 
  -6   6  13        0.02        0.40     16.92 o 
 -10   0  14       55.84      174.89     49.83 o 
  -8   0  14     1012.79     1179.01    113.37 o 
  -6   0  14      145.47      280.95     59.65 o 
  -9   1  14      748.54      723.67     46.15 o 
  -7   1  14      254.38      415.62     50.07 o 
                                                 
